# Supplementary material for: Enzyme promiscuity in natural environments: alkaline phosphatase in the ocean
Source: ISME J. 2021 May 28;15(11):3375–83. doi: 10.1038/s41396-021-01013-w (PMC8528806; doi:10.1038/s41396-021-01013-w)
Supplement: Supplementary file 2 — Supplementary Table 1 [file 41396_2021_1013_MOESM2_ESM.xlsx]

## Sheet: Sheet1
Sample	Latitude	Longitude	Depths (meter)
ERR594310	-20.9354	-35.1803	5
ERR594317	39.1633	5.916	5
ERR594339	-8.9111	-142.557	5
ERR598942	35.4002	-127.75	45
ERR598945	-60.2287	-60.6476	5
ERR598967	-29.7238	-101.16	5
ERR598971	2.0649	-84.5546	380
ERR598976	36.1715	-29.023	5
ERR598978	-5.2529	-85.1545	5
ERR598984	-8.7789	-17.9099	5
ERR598994	-32.2401	17.7103	5
ERR599009	-47.1863	-58.2902	5
ERR599027	-47.2007	-57.9446	40
ERR599029	9.8481	-80.0454	5
ERR599044	-20.4075	-3.1641	800
ERR599050	-32.7971	-87.0693	5
ERR599090	-62.0385	-49.529	5
ERR599144	-32.2401	17.7103	5
ERR599160	-8.9068	-140.283	5
SRR3960684	10.09	-99.25	3008
SRR3961936	9.22	-163.53	3818
SRR3962772	-5.74	-170.77	4018
SRR3962773	-5.74	-170.77	4018
SRR3965592	-28.62	-11.8	3850
SRR3967025	-22.97	-36.95	3907
SRR4028193	-40.96	20.79	2750
SRR4028224	-44.67	10.91	5000
ERR598956	-8.9109	-140.285	150
ERR598999	-8.9729	-139.239	600
ERR599002	-16.9534	53.9601	75
ERR599026	-17.2855	42.2866	66
ERR599053	14.5536	70.0128	60
ERR599117	-8.9109	-140.285	150
ERR599156	-8.8999	-142.546	140
SRR3965873	-32.81	12.77	3902
SRR3968777	21.51	-23.45	4005
SRR8159436	23.5539	-48.0839	2000
ERR588857	-9.1504	-140.522	5
ERR594299	-20.4075	-3.1641	800
ERR594308	-20.4075	-3.1641	800
ERR594311	-9.1504	-140.522	5
ERR594313	-32.2401	17.7103	5
ERR594329	39.0609	5.9422	55
ERR594336	-30.1484	-43.2705	120
ERR594337	-8.9109	-140.285	150
ERR594343	-9.0714	-140.597	120
ERR594349	-20.4091	-3.1759	5
ERR598944	43.7182	-16.8714	800
ERR598946	-12.9794	-96.0232	177
ERR598947	-31.0198	4.6685	700
ERR598950	36.5533	-6.5669	40
ERR598953	-12.9794	-96.0232	177
ERR598954	-23.2811	-129.395	5
ERR598958	34.1504	-56.9684	250
ERR598960	-35.1889	26.2905	850
ERR598964	34.0771	-49.8233	740
ERR598968	34.6712	-71.3093	5
ERR598975	18.4417	39.8567	60
ERR598980	31.528	-159.022	550
ERR598981	-12.9794	-96.0232	177
ERR598983	39.2305	-70.0377	5
ERR598985	25.6236	-88.45	640
ERR598986	36.1811	-28.9373	80
ERR598987	14.2075	-116.647	40
ERR598988	-9.0714	-140.597	120
ERR598991	18.3967	39.875	5
ERR598995	31.5168	-159.046	115
ERR598998	-8.9109	-140.285	150
ERR599000	-20.9315	-35.1794	800
ERR599001	43.7056	-16.8794	25
ERR599004	6.3559	-103.06	450
ERR599005	-8.7986	-17.9034	800
ERR599008	-61.9689	-49.5017	790
ERR599014	-1.9002	-84.6265	50
ERR599015	14.2025	-116.643	375
ERR599020	-1.8902	-84.6141	380
ERR599021	-29.5046	37.9599	1000
ERR599023	-29.5333	37.9117	65
ERR599030	6.3332	-102.943	5
ERR599031	20.8457	63.5851	600
ERR599033	-8.9729	-139.239	600
ERR599034	-35.1889	26.2905	850
ERR599037	18.7341	66.3896	270
ERR599038	0.0003	-153.676	5
ERR599047	34.6663	-71.2907	640
ERR599048	-8.7986	-17.9034	800
ERR599051	6.3559	-103.06	450
ERR599052	35.3671	-127.742	5
ERR599054	0.0033	71.6428	5
ERR599055	-5.261	-85.1678	480
ERR599057	-15.3424	43.2965	5
ERR599060	6.3559	-103.06	450
ERR599061	23.4183	37.245	80
ERR599062	20.8457	63.5851	600
ERR599064	-34.0614	-73.1066	5
ERR599067	2.0649	-84.5546	380
ERR599070	14.2075	-116.647	40
ERR599071	-25.8076	-111.691	488
ERR599072	-23.2232	-129.599	696
ERR599074	14.6059	69.9776	5
ERR599076	14.2025	-116.643	375
ERR599078	43.6792	-16.8344	5
ERR599084	-9.0714	-140.597	120
ERR599085	-25.8076	-111.691	488
ERR599086	-16.9486	-100.671	350
ERR599087	6.3378	-102.954	60
ERR599089	-9.0714	-140.597	120
ERR599093	-25.8051	-111.72	5
ERR599096	-8.9729	-139.239	600
ERR599097	23.4183	37.245	80
ERR599099	14.2075	-116.647	40
ERR599100	25.6168	-88.4532	125
ERR599101	-30.1484	-43.2705	120
ERR599109	19.0351	64.5638	340
ERR599110	-35.2421	26.3048	30
ERR599111	18.4417	39.8567	60
ERR599112	-15.3379	43.2948	1000
ERR599115	35.2698	-127.727	650
ERR599116	23.36	37.2183	5
ERR599118	1.9928	-84.5766	5
ERR599124	-30.1471	-43.2915	800
ERR599125	-61.9689	-49.5017	790
ERR599127	14.2025	-116.643	375
ERR599128	-5.261	-85.1678	480
ERR599130	5.9998	73.9067	80
ERR599131	-31.0198	4.6685	700
ERR599132	-5.261	-85.1678	480
ERR599140	35.759	14.2574	5
ERR599147	14.2075	-116.647	40
ERR599149	-20.4075	-3.1641	800
ERR599152	14.2025	-116.643	375
ERR599154	-20.9315	-35.1794	800
ERR599157	-8.9109	-140.285	150
ERR599159	-30.1471	-43.2915	800
ERR599161	-9.0714	-140.597	120
ERR599162	7.4122	-79.3017	5
ERR599164	-29.5046	37.9599	1000
ERR599165	-20.4091	-3.1759	5
ERR599166	39.2392	-70.0343	590
ERR599167	19.0351	64.5638	340
ERR599172	18.7341	66.3896	270
ERR599175	6.3559	-103.06	450
SRR1509792	18.2	-104.23	85
SRR1509793	18.2	-104.23	100
SRR1509796	18.2	-104.23	300
SRR1509798	20.66	-107.86	85
SRR1509799	20.66	-107.86	125
SRR1509800	20.66	-107.86	300
SRR2981515	36.608	17.971	3500
SRR2981523	38.8175	25.2594	600
SRR3723780	49.5667	-138.667	1000
SRR3723785	49.5667	-138.667	500
SRR3723786	48.65	-126.667	1000
SRR3723787	48.65	-126.667	500
SRR3723930	49.2833	-134.667	500
SRR3723931	49.2833	-134.667	2000
SRR3723933	49.5667	-138.667	2000
SRR3726277	50	-145	1000
SRR3726278	48.97	-130.667	500
SRR3726289	50	-145	500
SRR3732449	48.97	-130.667	1000
SRR3960572	32.08	-17.26	4003
SRR3960579	10.09	-99.25	3008
SRR3960580	20	-52.63	4003
SRR3961047	12	-108.06	3103
SRR3962468	14.53	-118.77	294
SRR3962508	15.91	-124.49	4002
SRR3962680	-25.49	-179.52	2148
SRR3962771	21.06	-150.35	4013
SRR3963458	-39.23	135.19	3996
SRR3963498	-31.16	110.18	4004
SRR3963599	-38.64	150.41	4001
SRR3963622	-29.81	82.62	4000
SRR3963658	-29.81	82.62	4000
SRR3963982	-27.98	63.25	3505
SRR3965586	-33.55	39.89	4002
SRR3965676	-26.91	-21.43	3199
SRR3965758	-31.81	6.84	4001
SRR3966130	-22.97	-36.95	3907
SRR3967319	-15.83	-33.41	4003
SRR3967690	-9.12	-30.19	4001
SRR3967699	-9.12	-30.19	4001
SRR3967905	14.52	-26	4005
SRR3968062	7.33	-26	4002
SRR3968770	21.51	-23.45	4005
SRR4028167	-41.125	-37.831	1748
SRR4028175	-34.55	24.51	776
SRR8159438	45	178.75	2000
SRR8159440	49.9999	179.55	499.344
SRR8159437	-10.3333	-176.475	1999.58
SRR8159439	0	180	389.344
SRR8159435	15.8861	-68.9149	2000
SRR8159433	10.3402	-36.9623	2000
ERR315856	37.0541	1.9478	42
ERR315857	37.051	1.9378	5
ERR315858	42.2038	17.715	5
ERR315859	42.1735	17.7252	55
ERR315860	42.1735	17.7252	55
ERR315861	42.2038	17.715	5
ERR315863	33.9179	32.898	5
ERR318618	33.9235	32.8118	70
ERR318620	33.9235	32.8118	70
ERR594288	39.1633	5.916	5
ERR594294	-31.027	4.6802	50
ERR594304	-9.0063	-139.139	115
ERR594307	-8.9971	-139.196	5
ERR594321	-21.0292	-35.3498	150
ERR594342	-8.8999	-142.546	140
ERR598943	-5.2529	-85.1545	5
ERR598948	-9.0063	-139.139	115
ERR598951	39.3888	19.3905	5
ERR598955	36.5533	-6.5669	5
ERR598961	-16.9587	-100.675	90
ERR598963	34.1132	-49.9181	5
ERR598965	-33.9116	-73.0537	35
ERR598972	-29.5333	37.9117	65
ERR598989	14.2035	-116.626	5
ERR598992	-8.9971	-139.196	5
ERR598993	35.759	14.2574	5
ERR599003	36.5533	-6.5669	5
ERR599007	-5.2669	-85.2732	40
ERR599024	-21.146	-104.787	5
ERR599025	-29.5333	37.9117	65
ERR599028	20.8222	63.5133	17
ERR599032	0.0222	-153.686	40
ERR599035	-47.1863	-58.2902	5
ERR599039	-2.0133	-84.589	5
ERR599040	-21.0292	-35.3498	150
ERR599043	39.3888	19.3905	5
ERR599046	-30.1484	-43.2705	120
ERR599049	21.9467	38.2517	5
ERR599058	-17.0248	42.7401	5
ERR599059	-60.2287	-60.6476	5
ERR599063	-13.0023	-95.9759	5
ERR599065	2.0299	-84.5546	30
ERR599066	-8.9111	-142.557	5
ERR599073	35.7528	14.2765	60
ERR599077	-16.9601	-100.633	5
ERR599081	-12.9723	-96.0122	50
ERR599092	35.7528	14.2765	60
ERR599094	39.3991	19.3997	50
ERR599095	36.5533	-6.5669	40
ERR599108	2.0299	-84.5546	30
ERR599114	-8.9111	-142.557	5
ERR599121	-62.2231	-49.2139	90
ERR599122	-47.2007	-57.9446	40
ERR599133	-8.7296	-17.9604	100
ERR599135	-20.4091	-3.1759	5
ERR599136	25.5264	-88.394	5
ERR599138	-9.3921	66.4228	5
ERR599145	18.5839	66.4727	25
ERR599146	-35.1728	26.2868	5
ERR599148	-21.0292	-35.3498	150
ERR599150	-29.5019	37.9889	5
ERR599151	-9.1504	-140.522	5
ERR599153	39.3991	19.3997	50
ERR599163	-13.0023	-95.9759	5
ERR599169	-13.0023	-95.9759	5
ERR599170	35.9346	-37.3032	5
ERR599171	-31.0266	4.665	5
ERR599174	-31.0266	4.665	5
SRR3960577	32.08	-17.26	4003
SRR3963804	-29.65	92.99	2402
SRR3964650	-27.98	63.25	3505
SRR3968063	7.33	-26	4002
SRR8159434	0	180	197.344
ERR594326	-8.9068	-140.283	5
ERR599011	14.6059	69.9776	5
ERR599045	0.0033	71.6428	5
ERR599080	-9.1504	-140.522	5
ERR599119	-8.9111	-142.557	5
ERR599120	-25.8051	-111.72	5
ERR599142	31.5213	-158.996	5
ERR599173	-34.9449	17.9189	5
ERR315862	33.9179	32.898	5
ERR594315	39.0609	5.9422	55
ERR594316	39.1633	5.916	5
ERR594318	-31.0266	4.665	5
ERR594340	-30.1367	-43.2899	5
ERR598949	19.0284	64.5126	25
ERR598952	2.0299	-84.5546	30
ERR598959	18.3967	39.875	5
ERR598962	-5.2669	-85.2732	40
ERR598966	20.8183	63.5047	5
ERR598969	27.16	34.835	5
ERR598970	-29.5019	37.9889	5
ERR598973	-34.9449	17.9189	5
ERR598974	20.8222	63.5133	17
ERR598977	14.5536	70.0128	60
ERR598979	-35.1728	26.2868	5
ERR598982	-34.8901	18.0459	30
ERR598990	-35.2421	26.3048	30
ERR598996	35.8427	-37.1526	40
ERR598997	1.9928	-84.5766	5
ERR599006	-30.1367	-43.2899	5
ERR599010	-20.9354	-35.1803	5
ERR599012	-22.3368	40.3412	5
ERR599013	5.9998	73.9067	80
ERR599016	-16.9534	53.9601	75
ERR599017	-31.027	4.6802	50
ERR599018	-35.2421	26.3048	30
ERR599019	-9.3921	66.4228	5
ERR599022	-30.1367	-43.2899	5
ERR599036	-9.1504	-140.522	5
ERR599041	23.36	37.2183	5
ERR599042	-25.826	-111.729	188
ERR599056	-31.027	4.6802	50
ERR599068	-34.9449	17.9189	5
ERR599069	-9.1504	-140.522	5
ERR599075	6.0001	73.8955	5
ERR599079	-25.826	-111.729	188
ERR599082	19.0284	64.5126	25
ERR599088	-29.5019	37.9889	5
ERR599091	-8.9111	-142.557	5
ERR599098	-16.957	53.9801	5
ERR599102	19.0393	64.4913	5
ERR599103	-31.027	4.6802	50
ERR599104	-62.2231	-49.2139	90
ERR599105	-8.7789	-17.9099	5
ERR599106	27.16	34.835	5
ERR599107	-34.8901	18.0459	30
ERR599113	-12.9723	-96.0122	50
ERR599123	31.6948	-64.2489	5
ERR599126	-20.9354	-35.1803	5
ERR599129	-31.0266	4.665	5
ERR599134	21.9467	38.2517	5
ERR599137	-8.7296	-17.9604	100
ERR599139	-16.957	53.9801	5
ERR599141	6.0001	73.8955	5
ERR599143	20.8183	63.5047	5
ERR599155	23.36	37.2183	5
ERR599158	19.0393	64.4913	5
ERR599168	-5.2669	-85.2732	40
ERR599176	-62.0385	-49.529	5
SRR1509794	18.2	-104.23	125
SRR3960505	40.8319	2.44806	1500
SRR3961935	18.04	-133.26	4004
SRR3963457	-3.03	-27.33	4001
SRR3963571	-30.33	103.31	4001
SRR3963805	-29.65	92.99	2402
SRR3967558	-15.83	-33.41	4003
SRR3968060	-3.03	-27.33	4002
SRR3968061	14.52	-26	4005
ERR318619	33.9235	32.8118	70
ERR318621	33.9235	32.8118	70
Supplementary Table 1. List of alkaline phosphatase PhoA homologs (accession ids.) identified in global ocean.
