# Supplementary material for: Enzyme promiscuity in natural environments: alkaline phosphatase in the ocean
Source: ISME J. 2021 May 28;15(11):3375–83. doi: 10.1038/s41396-021-01013-w (PMC8528806; doi:10.1038/s41396-021-01013-w)
Supplement: Supplementary file 3 — Supplementary Table 2 [file 41396_2021_1013_MOESM3_ESM.xlsx]

## Sheet: Protparam calc
Uncleaved									3C-cleaved
10 20 30 40 50 60									10 20 30 40 50 60
HHHHHHSAGL EVLFQGPGCG ITESAHQPAN HNRAQLQGVP KNIIMVVADG MGPAYTTAYR									GPGCGITESA HQPANHNRAQ LQGVPKNIIM VVADGMGPAY TTAYRNYVDD PTTPNIEPVV
70 80 90 100 110 120									70 80 90 100 110 120
NYVDDPTTPN IEPVVFDDIL VGNASTYPAQ VSGYVTDSAA AATALASGVK SYNGAIGVDV									FDDILVGNAS TYPAQVSGYV TDSAAAATAL ASGVKSYNGA IGVDVNKQPV NSVMYYAKSK
130 140 150 160 170 180									130 140 150 160 170 180
NKQPVNSVMY YAKSKSMRTG LAVTSQIVHA TPASYIAHNE SRKNYNEIAD DFFDVRVNGE									SMRTGLAVTS QIVHATPASY IAHNESRKNY NEIADDFFDV RVNGEFVADV MLGGGTSYFE
190 200 210 220 230 240									190 200 210 220 230 240
FVADVMLGGG TSYFEREDRD ILAQFIDAGY EYADSYNRLA SVPAGSNVLG LFAPVALPAV									REDRDILAQF IDAGYEYADS YNRLASVPAG SNVLGLFAPV ALPAVLDDKR KNRLKYLTKN
250 260 270 280 290 300									250 260 270 280 290 300
LDDKRKNRLK YLTKNAIKHL ENDNGFFLLV EASQVDWAGH ANDIASAMAE MHDLAITMEY									AIKHLENDNG FFLLVEASQV DWAGHANDIA SAMAEMHDLA ITMEYLRDYV EANPDTLVVL
310 320 330 340 350 360									310 320 330 340 350 360
LRDYVEANPD TLVVLTADHS TGGLTIGANG DYRWSPEHLK SLSASVMTIA LEMANEENPG									TADHSTGGLT IGANGDYRWS PEHLKSLSAS VMTIALEMAN EENPGEFVAA KLGLSLTEQE
370 380 390 400 410 420									370 380 390 400 410 420
EFVAAKLGLS LTEQELATLN SISNQDDKTR LSAVKTFLDT KTNTGWTTGG HTGVDVEVFA									LATLNSISNQ DDKTRLSAVK TFLDTKTNTG WTTGGHTGVD VEVFAFGAGY QSFMGQIDNT
430 440 450 460 470 480									430 440 450 460 470
FGAGYQSFMG QIDNTDIAKK IFSFIDKKQP AKIAFPSKKV STNIELTSDE DDDELCDFKE									DIAKKIFSFI DKKQPAKIAF PSKKVSTNIE LTSDEDDDEL CDFKEDWRCN
DWRCN
Number of amino acids: 485									Number of amino acids: 470
Molecular weight: 52739.74									Molecular weight: 50971.81
Theoretical pI: 4.91									Theoretical pI: 4.72
Amino acid composition:									Amino acid composition:
Ala (A) 54 11.1%									Ala (A) 53 11.3%
Arg (R) 14 2.9%									Arg (R) 14 3.0%
Asn (N) 30 6.2%									Asn (N) 30 6.4%
Asp (D) 38 7.8%									Asp (D) 38 8.1%
Cys (C) 3 0.6%									Cys (C) 3 0.6%
Gln (Q) 14 2.9%									Gln (Q) 13 2.8%
Glu (E) 26 5.4%									Glu (E) 25 5.3%
Gly (G) 35 7.2%									Gly (G) 34 7.2%
His (H) 16 3.3%									His (H) 10 2.1%
Ile (I) 23 4.7%									Ile (I) 23 4.9%
Leu (L) 35 7.2%									Leu (L) 33 7.0%
Lys (K) 24 4.9%									Lys (K) 24 5.1%
Met (M) 11 2.3%									Met (M) 11 2.3%
Phe (F) 19 3.9%									Phe (F) 18 3.8%
Pro (P) 18 3.7%									Pro (P) 18 3.8%
Ser (S) 33 6.8%									Ser (S) 32 6.8%
Thr (T) 32 6.6%									Thr (T) 32 6.8%
Trp (W) 4 0.8%									Trp (W) 4 0.9%
Tyr (Y) 19 3.9%									Tyr (Y) 19 4.0%
Val (V) 37 7.6%									Val (V) 36 7.7%
Pyl (O) 0 0.0%									Pyl (O) 0 0.0%
Sec (U) 0 0.0%									Sec (U) 0 0.0%
(B) 0 0.0%									(B) 0 0.0%
(Z) 0 0.0%									(Z) 0 0.0%
(X) 0 0.0%									(X) 0 0.0%
Total number of negatively charged residues (Asp + Glu): 64									Total number of negatively charged residues (Asp + Glu): 63
Total number of positively charged residues (Arg + Lys): 38									Total number of positively charged residues (Arg + Lys): 38
Atomic composition:									Atomic composition:
Carbon C 2328									Carbon C 2248
Hydrogen H 3591									Hydrogen H 3481
Nitrogen N 631									Nitrogen N 603
Oxygen O 742									Oxygen O 723
Sulfur S 14									Sulfur S 14
Formula: C2328H3591N631O742S14									Formula: C2248H3481N603O723S14
Total number of atoms: 7306									Total number of atoms: 7069
Extinction coefficients:									Extinction coefficients:
Extinction coefficients are in units of M-1 cm-1, at 280 nm measured in water.									Extinction coefficients are in units of M-1 cm-1, at 280 nm measured in water.
Ext. coefficient 50435									Ext. coefficient 50435
Abs 0.1% (=1 g/l) 0.956, assuming all pairs of Cys residues form cystines									Abs 0.1% (=1 g/l) 0.989, assuming all pairs of Cys residues form cystines
Ext. coefficient 50310									Ext. coefficient 50310
Abs 0.1% (=1 g/l) 0.954, assuming all Cys residues are reduced									Abs 0.1% (=1 g/l) 0.987, assuming all Cys residues are reduced
Estimated half-life:									Estimated half-life:
The N-terminal of the sequence considered is H (His).									The N-terminal of the sequence considered is G (Gly).
The estimated half-life is: 3.5 hours (mammalian reticulocytes, in vitro).									The estimated half-life is: 30 hours (mammalian reticulocytes, in vitro).
10 min (yeast, in vivo).									>20 hours (yeast, in vivo).
>10 hours (Escherichia coli, in vivo).									>10 hours (Escherichia coli, in vivo).
Instability index:									Instability index:
The instability index (II) is computed to be 29.69									The instability index (II) is computed to be 30.31
This classifies the protein as stable.									This classifies the protein as stable.
Aliphatic index: 79.90									Aliphatic index: 79.96
Grand average of hydropathicity (GRAVY): -0.278									Grand average of hydropathicity (GRAVY): -0.264
Supplementary Table 2. Detailed PhoA profiling of Histag cleaved and uncleaved version using ProtParam tool (https://web.expasy.org/protparam/).
