# Supplementary material for: Enzyme promiscuity in natural environments: alkaline phosphatase in the ocean
Source: ISME J. 2021 May 28;15(11):3375–83. doi: 10.1038/s41396-021-01013-w (PMC8528806; doi:10.1038/s41396-021-01013-w)
Supplement: Supplementary file 4 — Supplementary Table 3 [file 41396_2021_1013_MOESM4_ESM.xlsx]

## Sheet: Sheet2
Column1	Column2	Column3	Column4	Column5	Column6	Column7
Chrom.1		Chrom.1		Chrom.1
	UV		Cond		Fraction
ml	mAU	ml	mS/cm	ml	Fraction
0.001	5.185505	0.001	29.152	34.65	A.1
0.004	5.215589	0.01	29.15122	36.65	A.2
0.008	5.247845	0.018	29.14518	38.65	A.3
0.011	5.280101	0.027	29.145	40.65	A.4
0.015	5.301528	0.036	29.14852	42.65	A.5
0.018	5.303026	0.044	29.15397	44.65	A.6
0.022	5.304523	0.053	29.157	46.65	A.7
0.025	5.299515	0.062	29.15789	48.65	A.8
0.029	5.286843	0.07	29.16	50.65	A.9
0.032	5.274164	0.079	29.15976	52.65	A.10
0.035	5.269776	0.088	29.15112	54.65	A.11
0.039	5.271734	0.096	29.13797	56.65	A.12
0.042	5.273693	0.105	29.134	58.65	A.13
0.046	5.276583	0.113	29.12776	60.65	A.14
0.049	5.279924	0.122	29.121	62.65	A.15
0.053	5.283266	0.131	29.11954	64.65	B.1
0.056	5.275909	0.139	29.11357	66.65	B.2
0.06	5.265541	0.148	29.10838	68.65	B.3
0.063	5.255167	0.157	29.108	70.65	B.4
0.067	5.251546	0.165	29.10734	72.65	B.5
0.07	5.248782	0.174	29.107	74.65	B.6
0.073	5.246017	0.183	29.10778	76.65	B.7
0.077	5.240043	0.191	29.11003	78.65	B.8
0.08	5.234052	0.2	29.113	80.65	B.9
0.084	5.227992	0.208	29.113	82.65	B.10
0.087	5.22131	0.217	29.11724	84.65	B.11
0.091	5.214629	0.226	29.118	86.65	B.12
0.094	5.208878	0.234	29.12146	88.65	B.13
0.098	5.206689	0.243	29.12621	90.65	B.14
0.101	5.2045	0.252	29.129	92.65	B.15
0.105	5.201877	0.26	29.12968	94.66	C.1
0.108	5.198303	0.269	29.133	96.66	C.2
0.111	5.194732	0.278	29.133	98.66	C.3
0.115	5.191841	0.286	29.13224	100.66	C.4
0.118	5.189883	0.295	29.13075	102.66	C.5
0.122	5.187924	0.304	29.13	104.66	C.6
0.125	5.18298	0.312	29.12965	106.66	C.7
0.129	5.175375	0.321	29.129	108.66	C.8
0.132	5.16777	0.329	29.12875	110.66	C.9
0.136	5.160386	0.338	29.12616	112.66	C.10
0.139	5.153128	0.347	29.12519	114.66	C.11
0.143	5.145866	0.355	29.125	116.66	C.12
0.146	5.140919	0.364	29.12285	118.66	C.13
0.149	5.136772	0.373	29.121	120.66	C.14
0.153	5.132625	0.381	29.12047	122.66	C.15
0.156	5.13014	0.39	29.11874	124.66	D.1
0.16	5.127951	0.399	29.11701	126.66	D.2
0.163	5.125762	0.407	29.117	128.66	D.3
0.167	5.125006	0.416	29.117	130.66	D.4
0.17	5.124314	0.425	29.117	132.66	D.5
0.174	5.122921	0.433	29.1161	134.66	D.6
0.177	5.11117	0.442	29.115	136.66	D.7
0.181	5.09942	0.45	29.115	138.66	D.8
0.184	5.087748	0.459	29.11491	140.66	D.9
0.188	5.076452	0.468	29.11319	142.66	D.10
0.191	5.065162	0.476	29.113	144.66	D.11
0.194	5.0555	0.485	29.11364	146.66	D.12
0.198	5.050086	0.494	29.1125	148.66	D.13
0.201	5.044671	0.502	29.111	150.66	D.14
0.205	5.041953	0.511	29.11077	152.66	D.15
0.208	5.043566	0.52	29.11	154.66	E.1
0.212	5.045178	0.528	29.11	156.66	E.2
0.215	5.050918	0.537	29.10836	158.66	E.3
0.219	5.060948	0.545	29.10595	160.66	E.4
0.222	5.070973	0.554	29.105
0.226	5.080307	0.563	29.10376
0.229	5.089177	0.571	29.102
0.232	5.098048	0.58	29.10144
0.236	5.103591	0.589	29.098
0.239	5.107739	0.597	29.09713
0.243	5.111886	0.606	29.097
0.246	5.107336	0.615	29.09521
0.25	5.100766	0.623	29.094
0.253	5.094199	0.632	29.09335
0.257	5.090491	0.641	29.09124
0.26	5.087035	0.649	29.088
0.264	5.083731	0.658	29.088
0.267	5.086267	0.666	29.08878
0.27	5.088801	0.675	29.089
0.274	5.091137	0.684	29.089
0.277	5.092174	0.692	29.089
0.281	5.093212	0.701	29.089
0.284	5.093448	0.71	29.0888
0.288	5.091144	0.718	29.08707
0.291	5.08884	0.727	29.087
0.295	5.089885	0.736	29.087
0.298	5.097263	0.744	29.08644
0.302	5.104638	0.753	29.086
0.305	5.11175	0.762	29.08571
0.308	5.118546	0.77	29.085
0.312	5.125347	0.779	29.08497
0.315	5.127945	0.787	29.08324
0.319	5.127254	0.796	29.08449
0.322	5.126563	0.805	29.085
0.326	5.119569	0.813	29.08547
0.329	5.109426	0.822	29.086
0.333	5.099288	0.831	29.0866
0.336	5.091648	0.839	29.08906
0.34	5.084736	0.848	29.08993
0.343	5.07782	0.857	29.09
0.347	5.07233	0.865	29.09262
0.35	5.06703	0.874	29.094
0.353	5.061731	0.882	29.0963
0.357	5.068153	0.891	29.10149
0.36	5.074723	0.9	29.106
0.364	5.080885	0.908	29.106
0.367	5.083189	0.917	29.10852
0.371	5.085493	0.926	29.109
0.374	5.086914	0.934	29.11014
0.378	5.08484	0.943	29.11143
0.381	5.082766	0.952	29.112
0.385	5.080835	0.96	29.11216
0.388	5.079222	0.969	29.113
0.391	5.077609	0.978	29.113
0.395	5.07451	0.986	29.11225
0.398	5.069325	0.995	29.10953
0.402	5.064141	1.003	29.108
0.405	5.066126	1.012	29.10765
0.409	5.074652	1.021	29.107
0.412	5.083177	1.029	29.10685
0.416	5.089598	1.038	29.10513
0.419	5.094781	1.047	29.105
0.423	5.099968	1.055	29.105
0.426	5.102097	1.064	29.10341
0.429	5.103134	1.073	29.102
0.433	5.104171	1.081	29.102
0.436	5.099959	1.09	29.10188
0.44	5.094775	1.099	29.10101
0.443	5.089591	1.107	29.101
0.447	5.080466	1.116	29.10029
0.45	5.071134	1.124	29.1
0.454	5.062227	1.133	29.09823
0.457	5.060384	1.142	29.09508
0.461	5.058541	1.15	29.093
0.464	5.057302	1.159	29.09293
0.467	5.059147	1.168	29.0912
0.471	5.06099	1.176	29.091
0.474	5.063084	1.185	29.09037
0.478	5.065849	1.194	29.08902
0.481	5.068614	1.202	29.088
0.485	5.068153	1.211	29.08756
0.488	5.062393	1.219	29.086
0.492	5.056633	1.228	29.086
0.495	5.05266	1.237	29.086
0.499	5.050586	1.245	29.08532
0.502	5.048512	1.254	29.085
0.506	5.04562	1.263	29.08419
0.509	5.042164	1.271	29.083
0.512	5.038708	1.28	29.08261
0.516	5.038633	1.289	29.08001
0.519	5.040016	1.297	29.07828
0.523	5.041398	1.306	29.078
0.526	5.038882	1.315	29.07623
0.53	5.035424	1.323	29.075
0.533	5.031968	1.332	29.07405
0.537	5.028302	1.34	29.0711
0.54	5.024615	1.349	29.067
0.544	5.020913	1.358	29.067
0.547	5.016417	1.366	29.06623
0.55	5.011923	1.375	29.066
0.554	5.008439	1.384	29.0655
0.557	5.011895	1.392	29.065
0.561	5.015353	1.401	29.065
0.564	5.019294	1.41	29.06463
0.568	5.024824	1.418	29.06117
0.571	5.030353	1.427	29.061
0.575	5.03604	1.435	29.06169
0.578	5.042034	1.444	29.06145
0.582	5.048024	1.453	29.061
0.585	5.050251	1.461	29.06128
0.588	5.047832	1.47	29.062
0.592	5.045411	1.479	29.06199
0.595	5.042928	1.487	29.06113
0.599	5.040393	1.496	29.06174
0.602	5.037859	1.505	29.062
0.606	5.037533	1.513	29.06246
0.609	5.03834	1.522	29.063
0.613	5.039146	1.531	29.06319
0.616	5.039068	1.539	29.06384
0.62	5.038723	1.548	29.06124
0.623	5.038376	1.556	29.061
0.626	5.040754	1.565	29.061
0.63	5.043519	1.574	29.061
0.633	5.046285	1.582	29.06025
0.637	5.048144	1.591	29.059
0.64	5.049988	1.6	29.059
0.644	5.051584	1.608	29.059
0.647	5.050663	1.617	29.059
0.651	5.049741	1.626	29.059
0.654	5.047869	1.634	29.05676
0.658	5.042109	1.643	29.055
0.661	5.036348	1.652	29.055
0.665	5.031496	1.66	29.0547
0.668	5.028731	1.669	29.053
0.671	5.025965	1.677	29.053
0.675	5.02405	1.686	29.053
0.678	5.023359	1.695	29.05178
0.682	5.022667	1.703	29.051
0.685	5.021678	1.712	29.051
0.689	5.020411	1.721	29.051
0.692	5.019144	1.729	29.051
0.696	5.019241	1.738	29.051
0.699	5.020163	1.747	29.051
0.703	5.021085	1.755	29.051
0.706	5.022343	1.764	29.04944
0.709	5.023726	1.772	29.048
0.713	5.025108	1.781	29.048
0.716	5.023694	1.79	29.04811
0.72	5.021734	1.798	29.04898
0.723	5.019775	1.807	29.049
0.727	5.019558	1.816	29.05041
0.73	5.019443	1.824	29.051
0.734	5.019327	1.833	29.05187
0.737	5.019212	1.842	29.05389
0.741	5.019097	1.85	29.056
0.744	5.02004	1.859	29.05608
0.747	5.026607	1.868	29.05867
0.751	5.033177	1.876	29.059
0.754	5.038092	1.885	29.05962
0.758	5.038437	1.893	29.06048
0.761	5.038783	1.902	29.061
0.765	5.03827	1.911	29.06163
0.768	5.036312	1.919	29.064
0.772	5.034354	1.928	29.064
0.775	5.032064	1.937	29.06721
0.779	5.029415	1.945	29.072
0.782	5.026763	1.954	29.074
0.785	5.024789	1.963	29.07479
0.789	5.023291	1.971	29.076
0.792	5.021793	1.98	29.07588
0.796	5.022931	1.989	29.07501
0.799	5.025235	1.997	29.075
0.803	5.02754	2.006	29.075
0.806	5.021915	2.014	29.07558
0.81	5.014312	2.023	29.076
0.813	5.006705	2.032	29.07569
0.817	5.005896	2.04	29.07431
0.82	5.00578	2.049	29.071
0.824	5.005706	2.058	29.071
0.827	5.008588	2.066	29.06871
0.83	5.011468	2.075	29.068
0.834	5.013568	2.084	29.06702
0.837	5.009997	2.092	29.066
0.841	5.006426	2.101	29.066
0.844	5.003063	2.109	29.066
0.848	5.000413	2.118	29.066
0.851	4.997764	2.127	29.066
0.855	4.99731	2.135	29.06735
0.858	5.001229	2.144	29.06908
0.862	5.005146	2.153	29.07
0.865	5.007689	2.161	29.07027
0.868	5.008496	2.17	29.071
0.872	5.009302	2.179	29.071
0.875	5.00777	2.187	29.06928
0.879	5.004313	2.196	29.069
0.882	5.000857	2.205	29.069
0.886	4.998005	2.213	29.06855
0.889	4.995469	2.222	29.068
0.893	4.992935	2.23	29.068
0.896	4.992333	2.239	29.068
0.9	4.992333	2.248	29.068
0.903	4.992333	2.256	29.068
0.906	4.985019	2.265	29.06736
0.91	4.976609	2.274	29.067
0.913	4.9682	2.282	29.0681
0.917	4.966088	2.291	29.07046
0.92	4.964129	2.3	29.072
0.924	4.962689	2.308	29.072
0.927	4.966951	2.317	29.07364
0.931	4.971213	2.326	29.074
0.934	4.974229	2.334	29.07345
0.938	4.971924	2.343	29.07341
0.941	4.96962	2.351	29.074
0.944	4.966837	2.36	29.07371
0.948	4.96292	2.369	29.072
0.951	4.959001	2.377	29.072
0.955	4.958063	2.386	29.07126
0.958	4.961519	2.395	29.0692
0.962	4.964975	2.403	29.068
0.965	4.968725	2.412	29.06833
0.969	4.972761	2.421	29.069
0.972	4.976793	2.429	29.06894
0.976	4.974488	2.438	29.06808
0.979	4.968267	2.446	29.06643
0.983	4.962043	2.455	29.066
0.986	4.957827	2.464	29.06344
0.989	4.954371	2.472	29.061
0.993	4.950915	2.481	29.06004
0.996	4.953687	2.49	29.05658
1	4.957721	2.498	29.05313
1.003	4.961753	2.507	29.053
1.007	4.962973	2.516	29.05161
1.01	4.96401	2.524	29.051
1.014	4.965037	2.533	29.04973
1.017	4.965843	2.542	29.04771
1.021	4.96665	2.55	29.047
1.024	4.966193	2.559	29.04698
1.027	4.958705	2.567	29.04612
1.031	4.951212	2.576	29.046
1.034	4.944202	2.585	29.046
1.038	4.938558	2.593	29.04505
1.041	4.932913	2.602	29.044
1.045	4.928785	2.611	29.0438
1.048	4.927287	2.619	29.043
1.052	4.925789	2.628	29.043
1.055	4.92811	2.637	29.043
1.059	4.934676	2.645	29.043
1.062	4.941246	2.654	29.043
1.065	4.949083	2.663	29.043
1.069	4.957839	2.671	29.043
1.072	4.966594	2.68	29.04266
1.076	4.964343	2.688	29.04007
1.079	4.957085	2.697	29.03916
1.083	4.949827	2.706	29.039
1.086	4.944674	2.714	29.03786
1.09	4.940066	2.723	29.037
1.093	4.935455	2.732	29.0367
1.097	4.933027	2.74	29.03551
1.1	4.930839	2.749	29.033
1.103	4.928671	2.758	29.033
1.107	4.929247	2.766	29.03451
1.11	4.929823	2.775	29.035
1.114	4.93077	2.783	29.035
1.117	4.934572	2.792	29.03465
1.121	4.938373	2.801	29.034
1.124	4.941103	2.809	29.03377
1.128	4.940066	2.818	29.03118
1.131	4.939029	2.827	29.031
1.135	4.938523	2.835	29.03033
1.138	4.939099	2.844	29.02947
1.142	4.939675	2.853	29.029
1.145	4.936334	2.861	29.02926
1.148	4.927924	2.87	29.03
1.152	4.919514	2.879	29.03
1.155	4.915542	2.887	29.03
1.159	4.915311	2.896	29.03
1.162	4.915081	2.904	29.03
1.166	4.918442	2.913	29.03133
1.169	4.923744	2.922	29.033
1.173	4.929043	2.93	29.03317
1.176	4.932076	2.939	29.034
1.18	4.934381	2.948	29.034
1.183	4.936685	2.956	29.034
1.186	4.941079	2.965	29.03148
1.19	4.945802	2.974	29.03
1.193	4.950526	2.982	29.03036
1.197	4.954243	2.991	29.03144
1.2	4.957932	2.999	29.033
1.204	4.961155	3.008	29.033
1.207	4.958851	3.017	29.03625
1.211	4.956547	3.025	29.037
1.214	4.954455	3.034	29.03754
1.218	4.953302	3.043	29.03841
1.221	4.95215	3.051	29.039
1.224	4.950797	3.06	29.03887
1.228	4.948953	3.069	29.038
1.231	4.947109	3.077	29.038
1.235	4.942833	3.086	29.03873
1.238	4.934884	3.095	29.03782
1.242	4.926935	3.103	29.037
1.245	4.918928	3.112	29.03764
1.249	4.91086	3.12	29.039
1.252	4.902795	3.129	29.03895
1.256	4.904602	3.138	29.03809
1.259	4.912666	3.146	29.03723
1.262	4.920734	3.155	29.037
1.266	4.927722	3.164	29.03398
1.269	4.934289	3.172	29.031
1.273	4.940855	3.181	29.03031
1.276	4.940859	3.19	29.0279
1.28	4.939476	3.198	29.02704
1.283	4.938093	3.207	29.027
1.287	4.931124	3.216	29.02975
1.29	4.92375	3.224	29.031
1.294	4.916621	3.233	29.03225
1.297	4.915469	3.241	29.03484
1.301	4.914317	3.25	29.037
1.304	4.912522	3.259	29.03701
1.307	4.906992	3.267	29.03787
1.311	4.901459	3.276	29.038
1.314	4.896924	3.285	29.0368
1.318	4.895311	3.293	29.03414
1.321	4.893698	3.302	29.032
1.325	4.893995	3.311	29.03123
1.328	4.897684	3.319	29.028
1.332	4.901371	3.328	29.028
1.335	4.903872	3.336	29.02722
1.339	4.905024	3.345	29.02765
1.342	4.906177	3.354	29.028
1.345	4.903093	3.362	29.02762
1.349	4.896872	3.371	29.027
1.352	4.890651	3.38	29.02669
1.356	4.884979	3.388	29.02409
1.359	4.879562	3.397	29.02317
1.363	4.874147	3.406	29.023
1.366	4.872002	3.414	29.02244
1.37	4.870734	3.423	29.022
1.373	4.869466	3.432	29.022
1.377	4.876657	3.44	29.02154
1.38	4.884837	3.449	29.019
1.383	4.893015	3.457	29.019
1.387	4.899812	3.466	29.019
1.39	4.906612	3.475	29.019
1.394	4.912415	3.483	29.01852
1.397	4.910111	3.492	29.01834
1.401	4.907807	3.501	29.019
1.404	4.905252	3.509	29.01887
1.408	4.901796	3.518	29.01714
1.411	4.89834	3.527	29.017
1.415	4.896521	3.535	29.01766
1.418	4.898133	3.544	29.01904
1.421	4.899747	3.553	29.02
1.425	4.899032	3.561	29.02075
1.428	4.895231	3.57	29.023
1.432	4.891429	3.578	29.023
1.435	4.889667	3.587	29.02469
1.439	4.889667	3.596	29.02429
1.442	4.889667	3.604	29.024
1.446	4.890852	3.613	29.02444
1.449	4.892696	3.622	29.025
1.453	4.89454	3.63	29.025
1.456	4.894567	3.639	29.02503
1.46	4.893992	3.648	29.02589
1.463	4.893416	3.656	29.026
1.466	4.889974	3.665	29.02476
1.47	4.886056	3.673	29.024
1.473	4.882138	3.682	29.02365
1.477	4.884223	3.691	29.02236
1.48	4.886527	3.699	29.02
1.484	4.888501	3.708	29.02
1.487	4.886197	3.717	29.01759
1.491	4.883893	3.725	29.017
1.494	4.880788	3.734	29.01593
1.498	4.873988	3.743	29.01698
1.501	4.867191	3.751	29.02
1.504	4.863188	3.76	29.021
1.508	4.866183	3.769	29.02791
1.511	4.869178	3.777	29.028
1.515	4.872989	3.786	29.03661
1.518	4.878058	3.794	29.04756
1.522	4.883127	3.803	29.053
1.525	4.887448	3.812	29.05703
1.529	4.891022	3.82	29.066
1.532	4.894593	3.829	29.06638
1.536	4.899979	3.838	29.07502
1.539	4.906546	3.846	29.08213
1.542	4.913112	3.855	29.084
1.546	4.914425	3.864	29.08449
1.549	4.913619	3.872	29.085
1.553	4.912812	3.881	29.08455
1.556	4.901708	3.89	29.08265
1.56	4.888337	3.898	29.0792
1.563	4.874974	3.907	29.079
1.567	4.87368	3.915	29.07493
1.57	4.873334	3.924	29.073
1.574	4.873	3.933	29.06975
1.577	4.873	3.941	29.0631
1.58	4.873	3.95	29.058
1.584	4.873243	3.959	29.058
1.587	4.874971	3.967	29.05455
1.591	4.8767	3.976	29.054
1.594	4.877686	3.985	29.05163
1.598	4.876419	3.993	29.04818
1.601	4.875152	4.002	29.046
1.605	4.873476	4.01	29.0449
1.608	4.871056	4.019	29.04
1.612	4.868637	4.028	29.04
1.615	4.866802	4.036	29.03612
1.619	4.86565	4.045	29.03244
1.622	4.864497	4.054	29.031
1.625	4.865048	4.062	29.03026
1.629	4.866891	4.071	29.029
1.632	4.868735	4.08	29.02881
1.636	4.868011	4.088	29.02708
1.639	4.866051	4.097	29.02782
1.643	4.864092	4.106	29.028
1.646	4.857176	4.114	29.02911
1.65	4.848881	4.123	29.03
1.653	4.840582	4.131	29.03056
1.657	4.844996	4.14	29.03214
1.66	4.850986	4.149	29.033
1.663	4.856977	4.157	29.033
1.667	4.863197	4.166	29.03374
1.67	4.869421	4.175	29.034
1.674	4.87563	4.183	29.03447
1.677	4.881736	4.192	29.03533
1.681	4.887842	4.201	29.036
1.684	4.892061	4.209	29.03588
1.688	4.889181	4.218	29.03416
1.691	4.886301	4.226	29.034
1.695	4.884224	4.235	29.0327
1.698	4.883878	4.244	29.03251
1.701	4.883533	4.252	29.033
1.705	4.886117	4.261	29.03373
1.708	4.892683	4.27	29.036
1.712	4.89925	4.278	29.036
1.715	4.903373	4.287	29.04017
1.719	4.905332	4.296	29.0431
1.722	4.907291	4.304	29.044
1.726	4.897784	4.313	29.04528
1.729	4.881771	4.322	29.047
1.733	4.865749	4.33	29.04762
1.736	4.857289	4.339	29.05104
1.739	4.851414	4.347	29.05276
1.743	4.845539	4.356	29.053
1.746	4.845059	4.365	29.05239
1.75	4.84552	4.373	29.052
1.753	4.845981	4.382	29.05166
1.757	4.855829	4.391	29.05039
1.76	4.866081	4.399	29.048
1.764	4.875886	4.408	29.048
1.767	4.879227	4.417	29.04482
1.771	4.882568	4.425	29.044
1.774	4.885214	4.434	29.04138
1.778	4.884523	4.443	29.03783
1.781	4.883832	4.451	29.036
1.784	4.882883	4.46	29.03565
1.788	4.88127	4.468	29.03306
1.791	4.879657	4.477	29.033
1.795	4.877465	4.486	29.02946
1.798	4.874354	4.494	29.02456
1.802	4.871243	4.503	29.022
1.805	4.863414	4.512	29.0214
1.809	4.850736	4.52	29.02
1.812	4.838063	4.529	29.02
1.816	4.830925	4.538	29.02
1.819	4.827469	4.546	29.02151
1.822	4.824013	4.555	29.022
1.826	4.82463	4.563	29.02297
1.829	4.826934	4.572	29.024
1.833	4.829238	4.581	29.02443
1.836	4.827697	4.589	29.02615
1.84	4.825277	4.598	29.02788
1.843	4.822857	4.607	29.028
1.847	4.825213	4.615	29.02934
1.85	4.827978	4.624	29.03
1.854	4.830718	4.633	29.0296
1.857	4.832561	4.641	29.02874
1.86	4.834405	4.65	29.028
1.864	4.835705	4.659	29.028
1.867	4.833517	4.667	29.028
1.871	4.831327	4.676	29.028
1.874	4.829277	4.684	29.028
1.878	4.827664	4.693	29.02755
1.881	4.826051	4.702	29.027
1.885	4.826447	4.71	29.02648
1.888	4.830596	4.719	29.024
1.892	4.834743	4.728	29.024
1.895	4.840991	4.736	29.02246
1.898	4.849746	4.745	29.02074
1.902	4.858501	4.754	29.02
1.905	4.862787	4.762	29.01964
1.909	4.863594	4.771	29.019
1.912	4.8644	4.78	29.01882
1.916	4.862199	4.788	29.0171
1.919	4.85851	4.797	29.01781
1.923	4.854824	4.805	29.018
1.926	4.847828	4.814	29.01854
1.93	4.839879	4.823	29.019
1.933	4.83193	4.831	29.01927
1.937	4.830186	4.84	29.01986
1.94	4.829264	4.849	29.019
1.943	4.828342	4.857	29.019
1.947	4.824455	4.866	29.01754
1.95	4.820536	4.875	29.017
1.954	4.817313	4.883	29.01654
1.957	4.820539	4.892	29.016
1.961	4.823765	4.9	29.016
1.964	4.826756	4.909	29.0159
1.968	4.828831	4.918	29.01418
1.971	4.830905	4.926	29.014
1.975	4.832979	4.935	29.01272
1.978	4.835052	4.944	29.0125
1.981	4.837127	4.952	29.013
1.985	4.836502	4.961	29.01323
1.988	4.832124	4.97	29.014
1.992	4.827747	4.978	29.014
1.995	4.824276	4.987	29.01483
1.999	4.821625	4.996	29.01293
2.002	4.818975	5.004	29.012
2.006	4.813996	5.013	29.01158
2.009	4.80766	5.021	29.011
2.013	4.801321	5.03	29.01056
2.016	4.794559	5.039	29.00798
2.019	4.787647	5.047	29.00625
2.023	4.780735	5.056	29.006
2.026	4.783952	5.065	29.00359
2.03	4.789024	5.073	29.002
2.033	4.794093	5.082	29.002
2.037	4.8041	5.091	29.00181
2.04	4.814353	5.099	29.001
2.044	4.823698	5.108	29.001
2.047	4.818628	5.117	29.00179
2.051	4.813558	5.125	29.002
2.054	4.8087	5.134	29.00149
2.057	4.804898	5.142	29.00176
2.061	4.801095	5.151	29.003
2.064	4.797451	5.16	29.00322
2.068	4.794225	5.168	29.00494
2.071	4.790999	5.177	29.005
2.075	4.789439	5.186	29.0057
2.078	4.790591	5.194	29.006
2.082	4.791742	5.203	29.006
2.085	4.793961	5.212	29.00658
2.089	4.797302	5.22	29.008
2.092	4.800645	5.229	29.00808
2.096	4.804054	5.237	29.01154
2.099	4.80751	5.246	29.01424
2.102	4.810966	5.255	29.015
2.106	4.815959	5.263	29.01452
2.109	4.821604	5.272	29.014
2.113	4.827249	5.281	29.01359
2.116	4.833732	5.289	29.01179
2.12	4.840414	5.298	29.0092
2.123	4.847099	5.307	29.009
2.127	4.840814	5.315	29.00768
2.13	4.833324	5.324	29.007
2.134	4.825898	5.333	29.00583
2.137	4.821288	5.341	29.00375
2.14	4.816679	5.35	29.003
2.144	4.812429	5.358	29.003
2.147	4.810585	5.367	29.00469
2.151	4.808743	5.376	29.005
2.154	4.807388	5.384	29.0073
2.158	4.807618	5.393	29.01075
2.161	4.807848	5.402	29.013
2.165	4.807684	5.41	29.01383
2.168	4.806762	5.419	29.018
2.172	4.80584	5.428	29.018
2.175	4.806318	5.436	29.02255
2.178	4.808506	5.445	29.02587
2.182	4.810695	5.454	29.027
2.185	4.812116	5.462	29.02805
2.189	4.812922	5.471	29.03
2.192	4.813729	5.479	29.02992
2.196	4.817133	5.488	29.02906
2.199	4.821859	5.497	29.02819
2.203	4.826582	5.505	29.028
2.206	4.829087	5.514	29.02747
2.21	4.83093	5.523	29.027
2.213	4.832773	5.531	29.02621
2.216	4.823597	5.54	29.02324
2.22	4.812881	5.549	29.01805
2.223	4.802166	5.557	29.018
2.227	4.793493	5.566	29.0144
2.23	4.784849	5.574	29.013
2.234	4.777084	5.583	29.01166
2.237	4.778006	5.592	29.00938
2.241	4.778927	5.6	29.008
2.244	4.780785	5.609	29.00796
2.248	4.786433	5.618	29.0071
2.251	4.792078	5.626	29.007
2.255	4.794418	5.635	29.00763
2.258	4.789234	5.644	29.00998
2.261	4.784047	5.652	29.012
2.265	4.780525	5.661	29.0129
2.268	4.779373	5.67	29.016
2.272	4.778221	5.678	29.016
2.275	4.775037	5.687	29.01927
2.279	4.769966	5.695	29.02136
2.282	4.764896	5.704	29.022
2.286	4.761919	5.713	29.02323
2.289	4.76019	5.721	29.025
2.293	4.758461	5.73	29.02514
2.296	4.756818	5.739	29.026
2.299	4.755205	5.747	29.02687
2.303	4.753592	5.756	29.027
2.306	4.752753	5.765	29.02581
2.31	4.752061	5.773	29.025
2.313	4.75137	5.782	29.02468
2.317	4.762025	5.79	29.02344
2.32	4.773314	5.799	29.021
2.324	4.78433	5.808	29.021
2.327	4.790436	5.816	29.01944
2.331	4.796542	5.825	29.019
2.334	4.802777	5.834	29.01849
2.337	4.809689	5.842	29.01948
2.341	4.816605	5.851	29.022
2.344	4.821883	5.86	29.0222
2.348	4.822689	5.868	29.02393
2.351	4.823495	5.877	29.024
2.355	4.820028	5.886	29.024
2.358	4.80943	5.894	29.02122
2.362	4.798831	5.903	29.019
2.365	4.788011	5.911	29.01815
2.369	4.776952	5.92	29.016
2.372	4.765886	5.929	29.01599
2.375	4.763503	5.937	29.01512
2.379	4.76719	5.946	29.01426
2.382	4.770876	5.955	29.014
2.386	4.775527	5.963	29.0126
2.389	4.780596	5.972	29.011
2.393	4.785665	5.981	29.0108
2.396	4.782506	5.989	29.00994
2.4	4.777323	5.998	29.00908
2.403	4.772136	6.007	29.009
2.407	4.763913	6.015	29.009
2.41	4.755388	6.024	29.009
2.414	4.747103	6.032	29.00824
2.417	4.753558	6.041	29.00627
2.42	4.760009	6.05	29.004
2.424	4.765	6.058	29.004
2.427	4.759586	6.067	29.00316
2.431	4.754171	6.076	29.003
2.434	4.748807	6.084	29.003
2.438	4.743623	6.093	29.003
2.441	4.738439	6.102	29.003
2.445	4.736009	6.11	29.00253
2.448	4.739004	6.119	29
2.452	4.742001	6.127	29
2.455	4.748931	6.136	29
2.458	4.760797	6.145	29
2.462	4.772663	6.153	29
2.465	4.779333	6.162	28.99966
2.469	4.781752	6.171	28.999
2.472	4.784172	6.179	28.99886
2.476	4.782726	6.188	28.99713
2.479	4.779271	6.197	28.99541
2.483	4.775813	6.205	28.995
2.486	4.772268	6.214	28.99342
2.49	4.768697	6.223	28.992
2.493	4.765126	6.231	28.99149
2.496	4.766073	6.24	28.98953
2.5	4.767686	6.248	28.98607
2.503	4.769299	6.257	28.986
2.507	4.769221	6.266	28.98458
2.51	4.769105	6.274	28.984
2.514	4.76903	6.283	28.98444
2.517	4.769375	6.292	28.98591
2.521	4.769721	6.3	28.988
2.524	4.770266	6.309	28.98812
2.528	4.771649	6.318	28.99158
2.531	4.773031	6.326	28.992
2.534	4.775757	6.335	28.99512
2.538	4.781633	6.344	28.99944
2.541	4.787508	6.352	29.002
2.545	4.790485	6.361	29.00243
2.548	4.789218	6.369	29.004
2.552	4.787951	6.378	29.004
2.555	4.784377	6.387	29.00238
2.559	4.778614	6.395	28.99998
2.562	4.772854	6.404	28.999
2.566	4.770381	6.413	28.9978
2.569	4.76992	6.421	28.996
2.573	4.769459	6.43	28.99574
2.576	4.76397	6.439	28.99401
2.579	4.756598	6.447	28.99229
2.583	4.749225	6.456	28.992
2.586	4.749153	6.464	28.99083
2.59	4.750536	6.473	28.99
2.593	4.751918	6.482	28.99094
2.597	4.751024	6.49	28.99353
2.6	4.749988	6.499	28.996
2.604	4.749011	6.508	28.996
2.607	4.749241	6.516	28.99754
2.611	4.749472	6.525	28.998
2.614	4.749239	6.534	28.9975
2.617	4.746475	6.542	28.997
2.621	4.743708	6.551	28.997
2.624	4.743083	6.56	28.997
2.628	4.748499	6.568	28.997
2.631	4.753914	6.577	28.997
2.635	4.759244	6.585	28.99836
2.638	4.764431	6.594	28.99791
2.642	4.769615	6.603	28.997
2.645	4.768935	6.611	28.997
2.649	4.761793	6.62	28.997
2.652	4.754646	6.629	28.997
2.655	4.748108	6.637	28.99527
2.659	4.742003	6.646	28.995
2.662	4.735897	6.655	28.995
2.666	4.737097	6.663	28.99362
2.669	4.741592	6.672	28.992
2.673	4.746085	6.681	28.99144
2.676	4.742138	6.689	28.9888
2.68	4.736032	6.698	28.98534
2.683	4.729923	6.706	28.985
2.687	4.727252	6.715	28.98243
2.69	4.724948	6.724	28.981
2.693	4.722691	6.732	28.98026
2.697	4.72511	6.741	28.97759
2.7	4.72753	6.75	28.973
2.704	4.730058	6.758	28.973
2.707	4.733398	6.767	28.97217
2.711	4.736739	6.776	28.972
2.714	4.737862	6.784	28.972
2.718	4.731294	6.793	28.97242
2.721	4.724726	6.801	28.973
2.725	4.722775	6.81	28.97285
2.728	4.730147	6.819	28.972
2.732	4.737525	6.827	28.972
2.735	4.742676	6.836	28.97422
2.738	4.74498	6.845	28.97863
2.742	4.747284	6.853	28.981
2.745	4.746386	6.862	28.984
2.749	4.742815	6.871	28.99
2.752	4.739244	6.879	28.99043
2.756	4.738075	6.888	28.99648
2.759	4.73819	6.897	29.00095
2.763	4.738306	6.905	29.002
2.766	4.741131	6.914	29.00562
2.77	4.744817	6.922	29.009
2.773	4.748504	6.931	29.01048
2.776	4.749	6.94	29.01522
2.78	4.749	6.948	29.01695
2.783	4.749	6.957	29.017
2.787	4.745191	6.966	29.017
2.79	4.741274	6.974	29.017
2.794	4.7373	6.983	29.017
2.797	4.732691	6.992	29.01641
2.801	4.728083	7	29.015
2.804	4.724205	7.009	29.01491
2.808	4.723513	7.018	29.01145
2.811	4.722822	7.026	29.011
2.814	4.722705	7.035	29.00916
2.818	4.723973	7.043	29.00752
2.821	4.72524	7.052	29.007
2.825	4.727984	7.061	29.007
2.828	4.732938	7.069	29.007
2.832	4.737892	7.078	29.007
2.835	4.738347	7.087	29.0078
2.839	4.734428	7.095	29.00866
2.842	4.730511	7.104	29.009
2.846	4.726241	7.113	29.01135
2.849	4.721747	7.121	29.015
2.852	4.717255	7.13	29.01572
2.856	4.71733	7.138	29.0209
2.859	4.719173	7.147	29.02608
2.863	4.721016	7.156	29.027
2.866	4.723527	7.164	29.02758
2.87	4.726178	7.173	29.028
2.873	4.728827	7.182	29.028
2.877	4.726307	7.19	29.02749
2.88	4.723427	7.199	29.025
2.884	4.72085	7.208	29.025
2.887	4.72523	7.216	29.02272
2.891	4.729608	7.225	29.022
2.894	4.733453	7.234	29.01956
2.897	4.73426	7.242	29.01665
2.901	4.735067	7.251	29.016
2.904	4.735313	7.259	29.01592
2.908	4.73393	7.268	29.01505
2.911	4.732548	7.277	29.015
2.915	4.731291	7.285	29.015
2.918	4.730253	7.294	29.01393
2.922	4.729217	7.303	29.013
2.925	4.727314	7.311	29.01274
2.929	4.724434	7.32	29.012
2.932	4.721553	7.329	29.012
2.935	4.72226	7.337	29.01114
2.939	4.725601	7.346	29.00956
2.942	4.728942	7.354	29.009
2.946	4.728347	7.363	29.0081
2.949	4.725926	7.372	29.007
2.953	4.723507	7.38	29.00611
2.956	4.719085	7.389	29.00192
2.96	4.714132	7.398	29.00019
2.963	4.709175	7.406	29
2.967	4.705048	7.415	29
2.97	4.701015	7.424	29
2.973	4.697023	7.432	29.00073
2.977	4.702322	7.441	29.002
2.98	4.707625	7.45	29.002
2.984	4.71205	7.458	29.002
2.987	4.709516	7.467	29.00364
2.991	4.706982	7.475	29.004
2.994	4.704471	7.484	29.00455
2.998	4.702052	7.493	29.00541
3.001	4.699633	7.501	29.006
3.005	4.698	7.51	29.00586
3.008	4.698	7.519	29.005
3.011	4.698	7.527	29.005
3.015	4.701036	7.536	29.00646
3.018	4.708064	7.545	29.00998
3.022	4.715091	7.553	29.012
3.025	4.722056	7.562	29.01394
3.029	4.728972	7.571	29.018
3.032	4.735884	7.579	29.01821
3.036	4.736994	7.588	29.02166
3.039	4.734921	7.596	29.02434
3.043	4.732846	7.605	29.025
3.046	4.722359	7.614	29.02805
3.05	4.709108	7.622	29.031
3.053	4.695858	7.631	29.03266
3.056	4.686076	7.64	29.03881
3.06	4.676855	7.648	29.04572
3.063	4.667639	7.657	29.046
3.067	4.672457	7.666	29.05085
3.07	4.677756	7.674	29.053
3.074	4.683314	7.683	29.05553
3.077	4.69207	7.691	29.06043
3.081	4.700825	7.7	29.064
3.084	4.708083	7.709	29.06401
3.088	4.708544	7.717	29.06488
3.091	4.709005	7.726	29.065
3.094	4.710128	7.735	29.06439
3.098	4.712893	7.743	29.06353
3.101	4.715658	7.752	29.063
3.105	4.720061	7.761	29.0628
3.108	4.726973	7.769	29.062
3.112	4.733885	7.778	29.062
3.115	4.738315	7.787	29.05963
3.119	4.740273	7.795	29.05507
3.122	4.742233	7.804	29.053
3.126	4.738095	7.812	29.05147
3.129	4.730029	7.821	29.049
3.132	4.721963	7.83	29.04845
3.136	4.714471	7.838	29.04413
3.139	4.707214	7.847	29.0398
3.143	4.699956	7.856	29.039
3.146	4.695161	7.864	29.0339
3.15	4.690899	7.873	29.03
3.153	4.686634	7.882	29.02852
3.157	4.688261	7.89	29.02436
3.16	4.690334	7.899	29.021
3.164	4.692205	7.908	29.021
3.167	4.688632	7.916	29.021
3.17	4.685061	7.925	29.021
3.174	4.681836	7.933	29.02052
3.177	4.680684	7.942	29.02103
3.181	4.679531	7.951	29.023
3.184	4.679588	7.959	29.02307
3.188	4.683275	7.968	29.02394
3.191	4.686961	7.977	29.024
3.195	4.691387	7.985	29.02533
3.198	4.69715	7.994	29.02494
3.202	4.70291	8.003	29.024
3.205	4.707015	8.011	29.02374
3.209	4.709203	8.02	29.023
3.212	4.711392	8.028	29.023
3.215	4.710492	8.037	29.02215
3.219	4.707266	8.046	29.01915
3.222	4.70404	8.054	29.018
3.226	4.70097	8.063	29.01712
3.229	4.697973	8.072	29.016
3.233	4.694978	8.08	29.01499
3.236	4.69144	8.089	29.00997
3.24	4.687754	8.098	29.0091
3.243	4.684067	8.106	29.009
3.247	4.682228	8.115	29.009
3.25	4.680615	8.124	29.009
3.253	4.679003	8.132	29.00971
3.257	4.67808	8.141	29.01122
3.26	4.677158	8.149	29.012
3.264	4.67637	8.158	29.012
3.267	4.676715	8.167	29.01362
3.271	4.677061	8.175	29.014
3.274	4.677065	8.184	29.01562
3.278	4.675797	8.193	29.01861
3.281	4.67453	8.201	29.021
3.285	4.673446	8.21	29.02139
3.288	4.672755	8.219	29.02398
3.291	4.672063	8.227	29.024
3.295	4.67255	8.236	29.02617
3.298	4.674624	8.245	29.02641
3.302	4.676698	8.253	29.026
3.305	4.680307	8.262	29.02568
3.309	4.685264	8.27	29.025
3.312	4.690217	8.279	29.02491
3.316	4.694802	8.288	29.02319
3.319	4.69918	8.296	29.02377
3.323	4.70356	8.305	29.024
3.326	4.702343	8.314	29.026
3.329	4.699232	8.322	29.028
3.333	4.696122	8.331	29.02914
3.336	4.692126	8.34	29.03318
3.34	4.687976	8.348	29.03491
3.343	4.683829	8.357	29.035
3.347	4.68256	8.365	29.035
3.35	4.681407	8.374	29.035
3.354	4.68045	8.383	29.03583
3.357	4.682178	8.391	29.037
3.361	4.683907	8.4	29.037
3.364	4.684389	8.409	29.037
3.368	4.678975	8.417	29.03787
3.371	4.673557	8.426	29.038
3.374	4.669764	8.435	29.038
3.378	4.67011	8.443	29.03892
3.381	4.670455	8.452	29.04
3.385	4.673446	8.461	29.04019
3.388	4.680588	8.469	29.041
3.392	4.68773	8.478	29.041
3.395	4.691562	8.486	29.04178
3.399	4.692022	8.495	29.042
3.402	4.692483	8.504	29.042
3.406	4.689404	8.512	29.04312
3.409	4.683989	8.521	29.045
3.412	4.678575	8.53	29.0452
3.416	4.674629	8.538	29.04693
3.419	4.671288	8.547	29.04783
3.423	4.667947	8.556	29.048
3.426	4.670624	8.564	29.04688
3.43	4.674656	8.573	29.046
3.433	4.67869	8.582	29.04571
3.437	4.680276	8.59	29.04515
3.44	4.681659	8.599	29.046
3.444	4.683062	8.607	29.046
3.447	4.685137	8.616	29.04823
3.45	4.68721	8.625	29.049
3.454	4.688953	8.633	29.04994
3.457	4.688607	8.642	29.05133
3.461	4.688262	8.651	29.052
3.464	4.686623	8.659	29.05194
3.468	4.680977	8.668	29.05107
3.471	4.675331	8.677	29.051
3.475	4.669524	8.685	29.04838
3.478	4.663414	8.694	29.04388
3.482	4.657309	8.702	29.041
3.485	4.652311	8.711	29.03927
3.488	4.648625	8.72	29.034
3.492	4.644938	8.728	29.034
3.495	4.645807	8.737	29.03232
3.499	4.650185	8.746	29.03059
3.502	4.654562	8.754	29.03
3.506	4.653834	8.763	29.02957
3.509	4.650606	8.772	29.029
3.513	4.64738	8.78	29.02836
3.516	4.643258	8.789	29.02493
3.52	4.63888	8.798	29.02233
3.523	4.634502	8.806	29.022
3.527	4.635939	8.815	29.02015
3.53	4.638127	8.823	29.019
3.533	4.640316	8.832	29.01831
3.537	4.645592	8.841	29.01637
3.54	4.650894	8.849	29.014
3.544	4.65593	8.858	29.014
3.547	4.65858	8.867	29.0148
3.551	4.66123	8.875	29.015
3.554	4.663239	8.884	29.01553
3.558	4.662777	8.893	29.01757
3.561	4.662316	8.901	29.02
3.565	4.663047	8.91	29.02024
3.568	4.666388	8.918	29.02197
3.571	4.669731	8.927	29.022
3.575	4.673604	8.936	29.02486
3.578	4.678213	8.944	29.02831
3.582	4.68282	8.953	29.03
3.585	4.6816	8.962	29.03184
3.589	4.675145	8.97	29.036
3.592	4.668694	8.979	29.03614
3.596	4.668232	8.988	29.03959
3.599	4.671227	8.996	29.04229
3.603	4.674223	9.005	29.043
3.606	4.670731	9.014	29.04496
3.609	4.66497	9.022	29.047
3.613	4.659211	9.031	29.04766
3.616	4.651205	9.039	29.05008
3.62	4.64279	9.048	29.05095
3.623	4.63438	9.057	29.051
3.627	4.627619	9.065	29.04965
3.63	4.620936	9.074	29.049
3.634	4.614973	9.083	29.04819
3.637	4.619929	9.091	29.04646
3.641	4.624883	9.1	29.045
3.644	4.630187	9.109	29.045
3.647	4.637214	9.117	29.045
3.651	4.644245	9.126	29.045
3.654	4.649715	9.135	29.04441
3.658	4.651097	9.143	29.0449
3.661	4.65248	9.152	29.046
3.665	4.652452	9.16	29.046
3.668	4.650147	9.169	29.046
3.672	4.647843	9.178	29.046
3.675	4.644186	9.186	29.04523
3.679	4.639117	9.195	29.04309
3.682	4.634045	9.204	29.042
3.686	4.630625	9.212	29.04164
3.689	4.628322	9.221	29.041
3.692	4.626018	9.23	29.04081
3.696	4.625657	9.238	29.03909
3.699	4.626118	9.247	29.03818
3.703	4.626579	9.255	29.038
3.706	4.633387	9.264	29.0369
3.71	4.641681	9.273	29.036
3.713	4.64998	9.281	29.036
3.717	4.660812	9.29	29.036
3.72	4.671874	9.299	29.036
3.724	4.682619	9.307	29.036
3.727	4.680661	9.316	29.0382
3.73	4.678701	9.325	29.039
3.734	4.677227	9.333	29.03992
3.737	4.678955	9.342	29.04133
3.741	4.680683	9.351	29.042
3.744	4.680929	9.359	29.04227
3.748	4.676436	9.368	29.04659
3.751	4.671943	9.376	29.047
3.755	4.665662	9.385	29.04959
3.758	4.655985	9.394	29.05253
3.762	4.646303	9.402	29.054
3.765	4.636418	9.411	29.05328
3.768	4.62628	9.42	29.051
3.772	4.616142	9.428	29.051
3.775	4.614694	9.437	29.05017
3.779	4.620108	9.446	29.04722
3.782	4.625523	9.454	29.046
3.786	4.6304	9.463	29.04515
3.789	4.635008	9.472	29.044
3.793	4.639619	9.48	29.04339
3.796	4.637996	9.489	29.04
3.8	4.634539	9.497	29.04
3.803	4.631083	9.506	29.04
3.806	4.628537	9.515	29.04061
3.81	4.626118	9.523	29.041
3.813	4.623699	9.532	29.04167
3.817	4.634125	9.541	29.0432
3.82	4.644723	9.549	29.044
3.824	4.654041	9.558	29.044
3.827	4.650931	9.567	29.04796
3.831	4.64782	9.575	29.049
3.834	4.642933	9.584	29.05056
3.838	4.630946	9.592	29.05392
3.841	4.618965	9.601	29.057
3.845	4.610419	9.61	29.05711
3.848	4.609612	9.618	29.05798
3.851	4.608806	9.627	29.058
3.855	4.612105	9.636	29.058
3.858	4.621206	9.644	29.05743
3.862	4.630307	9.653	29.057
3.865	4.637908	9.662	29.057
3.869	4.644132	9.67	29.057
3.872	4.650352	9.679	29.05702
3.876	4.654548	9.688	29.05789
3.879	4.657544	9.696	29.058
3.883	4.66054	9.705	29.058
3.886	4.659045	9.713	29.058
3.889	4.655935	9.722	29.058
3.893	4.652824	9.731	29.058
3.896	4.654274	9.739	29.05785
3.9	4.656579	9.748	29.05612
3.903	4.658883	9.757	29.056
3.907	4.650252	9.765	29.054
3.91	4.641036	9.774	29.053
3.914	4.632019	9.783	29.05142
3.917	4.626371	9.791	29.04797
3.921	4.620726	9.8	29.045
3.924	4.616957	9.809	29.045
3.927	4.622832	9.817	29.04245
3.931	4.62871	9.826	29.042
3.934	4.631228	9.834	29.04026
3.938	4.624661	9.843	29.03856
3.941	4.618095	9.852	29.038
3.945	4.612005	9.86	29.03783
3.948	4.606703	9.869	29.037
3.952	4.601404	9.878	29.037
3.955	4.602231	9.886	29.03776
3.959	4.609604	9.895	29.038
3.962	4.616981	9.904	29.038
3.965	4.620884	9.912	29.03942
3.969	4.622382	9.921	29.042
3.972	4.62388	9.929	29.04217
3.976	4.619753	9.938	29.0439
3.979	4.613183	9.947	29.04887
3.983	4.606616	9.955	29.05
3.986	4.609412	9.964	29.0527
3.99	4.61448	9.973	29.055
3.993	4.619552	9.981	29.05581
3.997	4.621366	9.99	29.05853
4	4.622863	9.999	29.06199
4.004	4.624329	10.007	29.062
4.007	4.624099	10.016	29.06562
4.01	4.623868	10.025	29.067
4.014	4.624128	10.033	29.06881
4.017	4.627815	10.042	29.07258
4.021	4.631501	10.05	29.076
4.024	4.633852	10.059	29.07627
4.028	4.631778	10.068	29.08146
4.031	4.629704	10.076	29.082
4.035	4.62603	10.085	29.08455
4.038	4.619234	10.094	29.087
4.042	4.612433	10.102	29.088
4.045	4.606766	10.111	29.08731
4.048	4.602502	10.12	29.085
4.052	4.598239	10.128	29.085
4.055	4.594548	10.137	29.08418
4.059	4.591322	10.146	29.08263
4.062	4.588097	10.154	29.082
4.066	4.587988	10.163	29.08034
4.069	4.589486	10.171	29.078
4.073	4.590985	10.18	29.077
4.076	4.595398	10.189	29.07095
4.08	4.600698	10.197	29.0649
4.083	4.605997	10.206	29.064
4.086	4.610594	10.215	29.05921
4.09	4.615087	10.223	29.056
4.093	4.61958	10.232	29.05404
4.097	4.6217	10.241	29.04866
4.1	4.623774	10.249	29.043
4.104	4.625303	10.258	29.043
4.107	4.621155	10.266	29.04065
4.111	4.617008	10.275	29.04
4.114	4.612503	10.284	29.03847
4.118	4.606509	10.292	29.03625
4.121	4.600519	10.301	29.035
4.124	4.596056	10.31	29.03469
4.128	4.595134	10.318	29.03209
4.131	4.594212	10.327	29.032
4.135	4.594985	10.336	29.0313
4.138	4.598211	10.344	29.03156
4.142	4.601437	10.353	29.032
4.145	4.604722	10.362	29.03229
4.149	4.608065	10.37	29.033
4.152	4.611405	10.379	29.033
4.156	4.611878	10.387	29.033
4.159	4.61061	10.396	29.03226
4.163	4.609344	10.405	29.032
4.166	4.607151	10.413	29.03153
4.169	4.604617	10.422	29.031
4.173	4.602082	10.431	29.0304
4.176	4.602823	10.439	29.02761
4.18	4.604205	10.448	29.02242
4.183	4.605588	10.457	29.022
4.187	4.598713	10.465	29.0174
4.19	4.59134	10.474	29.015
4.194	4.583675	10.482	29.01307
4.197	4.57042	10.491	29.009
4.201	4.557172	10.5	29.006
4.204	4.547228	10.508	29.006
4.207	4.555062	10.517	29.00347
4.211	4.562895	10.526	29.003
4.214	4.572011	10.534	29.00186
4.218	4.584685	10.543	29.00187
4.221	4.597359	10.552	29.003
4.225	4.604393	10.56	29.00349
4.228	4.601858	10.569	29.006
4.232	4.599323	10.578	29.006
4.235	4.595798	10.586	29.00751
4.239	4.59119	10.595	29.00986
4.242	4.586582	10.603	29.011
4.245	4.586284	10.612	29.01169
4.249	4.589049	10.621	29.013
4.252	4.591814	10.629	29.01315
4.256	4.583824	10.638	29.01488
4.259	4.57103	10.647	29.015
4.263	4.558242	10.655	29.015
4.266	4.555851	10.664	29.01394
4.27	4.556081	10.673	29.013
4.273	4.556311	10.681	29.01222
4.277	4.563115	10.69	29.00975
4.28	4.570603	10.699	29.00802
4.283	4.578077	10.707	29.008
4.287	4.584413	10.716	29.00657
4.29	4.590753	10.724	29.006
4.294	4.596498	10.733	29.00422
4.297	4.597881	10.742	29.00077
4.301	4.599264	10.75	28.998
4.304	4.600463	10.759	28.99789
4.308	4.60104	10.768	28.9953
4.311	4.601616	10.776	28.995
4.315	4.600195	10.785	28.99437
4.318	4.594781	10.794	28.994
4.322	4.589363	10.802	28.994
4.325	4.584101	10.811	28.99334
4.328	4.579032	10.819	28.991
4.332	4.573963	10.828	28.991
4.335	4.57362	10.837	28.991
4.339	4.577193	10.845	28.991
4.342	4.580764	10.854	28.991
4.346	4.588404	10.863	28.99181
4.349	4.598196	10.871	28.993
4.353	4.607994	10.88	28.993
4.356	4.613227	10.889	28.993
4.36	4.617028	10.897	28.99472
4.363	4.62083	10.906	28.995
4.366	4.615137	10.915	28.99441
4.37	4.607991	10.923	28.994
4.373	4.600848	10.932	28.99368
4.377	4.595277	10.94	28.99263
4.38	4.589746	10.949	28.991
4.384	4.584439	10.958	28.991
4.387	4.581675	10.966	28.99178
4.391	4.57891	10.975	28.992
4.394	4.575949	10.984	28.992
4.398	4.572147	10.992	28.99237
4.401	4.568344	11.001	28.993
4.404	4.564338	11.01	28.993
4.408	4.559845	11.018	28.993
4.411	4.555352	11.027	28.993
4.415	4.555219	11.036	28.99438
4.418	4.561555	11.044	28.99665
4.422	4.567892	11.053	28.998
4.425	4.569827	11.061	28.9994
4.429	4.567523	11.07	29.003
4.432	4.565217	11.079	29.00302
4.436	4.563339	11.087	29.00474
4.439	4.561726	11.096	29.00721
4.443	4.560113	11.105	29.008
4.446	4.562667	11.113	29.01125
4.449	4.566814	11.122	29.015
4.453	4.570962	11.131	29.01635
4.456	4.573101	11.139	29.02222
4.46	4.574829	11.148	29.02568
4.463	4.576558	11.156	29.026
4.467	4.570512	11.165	29.026
4.47	4.563944	11.174	29.026
4.474	4.557362	11.182	29.02638
4.477	4.550446	11.191	29.02676
4.481	4.543534	11.2	29.026
4.484	4.537946	11.208	29.026
4.487	4.539789	11.217	29.02517
4.491	4.541632	11.226	29.025
4.494	4.544399	11.234	29.02219
4.498	4.549813	11.243	29.01872
4.501	4.555227	11.252	29.017
4.505	4.559633	11.26	29.01654
4.508	4.562284	11.269	29.014
4.512	4.564934	11.277	29.014
4.515	4.566007	11.286	29.014
4.519	4.565316	11.295	29.01217
4.522	4.564625	11.303	29.011
4.525	4.558465	11.312	29.00998
4.529	4.548326	11.321	29.008
4.532	4.538189	11.329	29.00773
4.536	4.528683	11.338	29.00428
4.539	4.519462	11.347	29.00082
4.543	4.510246	11.355	29
4.546	4.507421	11.364	28.99791
4.55	4.506268	11.373	28.996
4.553	4.505116	11.381	28.99525
4.557	4.515888	11.39	28.99289
4.56	4.527984	11.398	28.99202
4.563	4.540067	11.407	28.992
4.567	4.550205	11.416	28.99059
4.57	4.560348	11.424	28.99
4.574	4.569228	11.433	28.98913
4.577	4.568307	11.442	28.9868
4.581	4.567385	11.45	28.984
4.584	4.565525	11.459	28.98397
4.588	4.560338	11.468	28.98311
4.591	4.555154	11.476	28.983
4.595	4.55276	11.485	28.983
4.598	4.556101	11.493	28.98348
4.602	4.559443	11.502	28.984
4.605	4.558931	11.511	28.98358
4.608	4.553402	11.519	28.982
4.612	4.547873	11.528	28.982
4.615	4.543714	11.537	28.982
4.619	4.540717	11.545	28.98133
4.622	4.537722	11.554	28.981
4.626	4.540474	11.563	28.98021
4.629	4.54635	11.571	28.979
4.633	4.55223	11.58	28.97863
4.636	4.558541	11.589	28.97603
4.64	4.564992	11.597	28.97515
4.643	4.571443	11.606	28.975
4.646	4.568063	11.614	28.97384
4.65	4.563107	11.623	28.973
4.653	4.558153	11.632	28.973
4.657	4.552976	11.64	28.97265
4.66	4.547792	11.649	28.971
4.664	4.542746	11.658	28.971
4.667	4.539405	11.666	28.97177
4.671	4.536064	11.675	28.972
4.674	4.533734	11.684	28.972
4.678	4.535923	11.692	28.97164
4.681	4.538113	11.701	28.971
4.684	4.540503	11.71	28.97074
4.688	4.543382	11.718	28.96815
4.691	4.546261	11.727	28.968
4.695	4.547544	11.735	28.96597
4.698	4.546391	11.744	28.96391
4.702	4.545239	11.753	28.963
4.705	4.543098	11.761	28.96327
4.709	4.539988	11.77	28.964
4.712	4.536878	11.779	28.964
4.716	4.537003	11.787	28.964
4.719	4.539192	11.796	28.96327
4.722	4.541382	11.805	28.963
4.726	4.539521	11.813	28.96254
4.729	4.536066	11.822	28.962
4.733	4.53261	11.83	28.96182
4.736	4.526015	11.839	28.96095
4.74	4.518756	11.848	28.96009
4.743	4.511497	11.856	28.96
4.747	4.516901	11.865	28.95936
4.75	4.523236	11.874	28.959
4.754	4.529476	11.882	28.959
4.757	4.533278	11.891	28.95877
4.761	4.537081	11.9	28.958
4.764	4.5415	11.908	28.958
4.767	4.549574	11.917	28.95882
4.771	4.55764	11.926	28.959
4.774	4.562968	11.934	28.95955
4.778	4.560204	11.943	28.96083
4.781	4.557439	11.951	28.962
4.785	4.551285	11.96	28.96229
4.788	4.539072	11.969	28.964
4.792	4.526858	11.977	28.964
4.795	4.51985	11.986	28.96621
4.799	4.518813	11.995	28.9676
4.802	4.517776	12.003	28.968
4.805	4.519512	12.012	28.96866
4.809	4.523314	12.021	28.97
4.812	4.527116	12.029	28.97006
4.816	4.524652	12.038	28.97092
4.819	4.519239	12.046	28.97257
4.823	4.513826	12.055	28.973
4.826	4.51321	12.064	28.973
4.83	4.513902	12.072	28.973
4.833	4.514593	12.081	28.97324
4.837	4.517242	12.09	28.97432
4.84	4.520123	12.098	28.97691
4.843	4.523008	12.107	28.977
4.847	4.530149	12.116	28.9784
4.85	4.53729	12.124	28.979
4.854	4.543593	12.133	28.97943
4.857	4.542902	12.142	28.97913
4.861	4.542209	12.15	28.977
4.864	4.542014	12.159	28.97698
4.868	4.543626	12.167	28.97612
4.871	4.545238	12.176	28.976
4.875	4.546481	12.185	28.97539
4.878	4.546942	12.193	28.97405
4.881	4.547403	12.202	28.973
4.885	4.547223	12.211	28.97219
4.888	4.546186	12.219	28.969
4.892	4.545148	12.228	28.969
4.895	4.543557	12.237	28.96661
4.899	4.541482	12.245	28.96468
4.902	4.539408	12.254	28.964
4.906	4.537927	12.263	28.96322
4.909	4.536775	12.271	28.962
4.913	4.535623	12.28	28.96142
4.916	4.533005	12.288	28.9571
4.92	4.529894	12.297	28.95531
4.923	4.52678	12.306	28.955
4.926	4.524458	12.314	28.95386
4.93	4.522269	12.323	28.953
4.933	4.52008	12.332	28.9533
4.937	4.518335	12.34	28.95383
4.94	4.516607	12.349	28.953
4.944	4.514912	12.358	28.953
4.947	4.513644	12.366	28.95451
4.951	4.512377	12.375	28.955
4.954	4.511251	12.383	28.95597
4.958	4.510791	12.392	28.9577
4.961	4.51033	12.401	28.959
4.964	4.510033	12.409	28.959
4.968	4.510148	12.418	28.959
4.971	4.510263	12.427	28.959
4.975	4.511728	12.435	28.959
4.978	4.515299	12.444	28.95847
4.982	4.518869	12.453	28.958
4.985	4.519347	12.461	28.95774
4.989	4.516697	12.47	28.957
4.992	4.514047	12.479	28.957
4.996	4.509168	12.487	28.95444
4.999	4.502833	12.496	28.95256
5.002	4.496499	12.504	28.952
5.006	4.492947	12.513	28.95245
5.009	4.490527	12.522	28.953
5.013	4.488107	12.53	28.95317
5.016	4.489082	12.539	28.95404
5.02	4.49081	12.548	28.9549
5.023	4.492539	12.556	28.955
5.027	4.48616	12.565	28.95437
5.03	4.479135	12.574	28.954
5.034	4.472238	12.582	28.95436
5.037	4.469242	12.591	28.95545
5.04	4.466246	12.6	28.957
5.044	4.465076	12.608	28.957
5.047	4.475223	12.617	28.95863
5.051	4.485359	12.625	28.959
5.054	4.495581	12.634	28.959
5.058	4.506066	12.643	28.95941
5.061	4.516551	12.651	28.96
5.065	4.525164	12.66	28.96
5.068	4.530347	12.669	28.96
5.072	4.53553	12.677	28.96
5.075	4.537434	12.686	28.96073
5.079	4.535473	12.695	28.961
5.082	4.533514	12.703	28.961
5.085	4.52711	12.712	28.96068
5.089	4.517316	12.72	28.96
5.092	4.507523	12.729	28.96005
5.096	4.497964	12.738	28.96091
5.099	4.488519	12.746	28.961
5.103	4.479075	12.755	28.961
5.106	4.478349	12.764	28.961
5.11	4.480079	12.772	28.961
5.113	4.481807	12.781	28.96077
5.117	4.487321	12.79	28.9599
5.12	4.493311	12.798	28.95904
5.123	4.4993	12.807	28.959
5.127	4.502771	12.816	28.95831
5.13	4.506227	12.824	28.958
5.134	4.510281	12.833	28.95758
5.137	4.51961	12.841	28.95672
5.141	4.52895	12.85	28.956
5.144	4.535636	12.859	28.95602
5.148	4.532295	12.867	28.95775
5.151	4.528954	12.876	28.958
5.155	4.524085	12.885	28.9586
5.158	4.515908	12.893	28.959
5.161	4.50773	12.902	28.959
5.165	4.500037	12.911	28.95842
5.168	4.493008	12.919	28.956
5.172	4.485971	12.928	28.956
5.175	4.48053	12.937	28.95521
5.179	4.476497	12.945	28.95435
5.182	4.472465	12.954	28.954
5.186	4.475695	12.962	28.95324
5.189	4.483066	12.971	28.952
5.193	4.490438	12.98	28.95157
5.196	4.498154	12.988	28.94812
5.199	4.505989	12.997	28.948
5.203	4.513833	13.006	28.948
5.206	4.514216	13.014	28.94913
5.21	4.513294	13.023	28.95
5.213	4.512373	13.032	28.95146
5.217	4.512554	13.04	28.95562
5.22	4.512784	13.049	28.959
5.224	4.512749	13.057	28.959
5.227	4.508833	13.066	28.96124
5.231	4.504917	13.075	28.962
5.234	4.500957	13.083	28.96295
5.238	4.496809	13.092	28.96366
5.241	4.492661	13.101	28.963
5.244	4.490275	13.109	28.96266
5.248	4.492464	13.118	28.95834
5.251	4.494652	13.127	28.958
5.255	4.497328	13.135	28.95403
5.258	4.500784	13.144	28.95095
5.262	4.504241	13.153	28.95
5.265	4.508666	13.161	28.94899
5.269	4.514081	13.17	28.946
5.272	4.519497	13.178	28.946
5.276	4.51856	13.187	28.946
5.279	4.513377	13.196	28.94529
5.282	4.508194	13.204	28.945
5.286	4.506423	13.213	28.94588
5.289	4.506077	13.222	28.947
5.293	4.505732	13.23	28.94717
5.296	4.504542	13.239	28.94806
5.3	4.50316	13.248	28.94979
5.303	4.501778	13.256	28.95
5.307	4.499442	13.265	28.95
5.31	4.497022	13.274	28.95
5.314	4.494618	13.282	28.9507
5.317	4.492775	13.291	28.95243
5.32	4.490932	13.299	28.954
5.324	4.489013	13.308	28.954
5.327	4.48659	13.317	28.95561
5.331	4.484171	13.325	28.956
5.334	4.48286	13.334	28.95547
5.338	4.485049	13.343	28.9542
5.341	4.487238	13.351	28.953
5.345	4.488146	13.36	28.95287
5.348	4.486649	13.369	28.95201
5.352	4.485152	13.377	28.952
5.355	4.483915	13.386	28.95128
5.358	4.482992	13.394	28.95042
5.362	4.48207	13.403	28.95
5.365	4.483932	13.412	28.94969
5.369	4.487963	13.42	28.949
5.372	4.491994	13.429	28.949
5.376	4.490871	13.438	28.949
5.379	4.487184	13.446	28.9513
5.383	4.483497	13.455	28.952
5.386	4.481328	13.464	28.9525
5.39	4.479599	13.472	28.953
5.393	4.477871	13.481	28.953
5.397	4.479089	13.49	28.95326
5.4	4.480702	13.498	28.95586
5.403	4.482316	13.507	28.956
5.407	4.485751	13.515	28.95668
5.41	4.489206	13.524	28.957
5.414	4.491951	13.533	28.95782
5.417	4.487918	13.541	28.959
5.421	4.483881	13.55	28.959
5.424	4.478841	13.559	28.959
5.428	4.469854	13.567	28.95986
5.431	4.460866	13.576	28.96
5.435	4.453166	13.585	28.96
5.438	4.448328	13.593	28.96
5.441	4.443491	13.602	28.96
5.445	4.442729	13.61	28.95963
5.448	4.447683	13.619	28.958
5.452	4.452643	13.628	28.958
5.455	4.45663	13.636	28.958
5.459	4.45974	13.645	28.95736
5.462	4.46285	13.654	28.957
5.466	4.464726	13.662	28.957
5.469	4.465878	13.671	28.957
5.473	4.467031	13.68	28.9568
5.476	4.467673	13.688	28.95507
5.479	4.468133	13.697	28.95583
5.483	4.468595	13.706	28.956
5.486	4.46818	13.714	28.95655
5.49	4.467604	13.723	28.957
5.493	4.467028	13.731	28.95757
5.497	4.468973	13.74	28.95885
5.5	4.471046	13.749	28.958
5.504	4.472617	13.757	28.958
5.507	4.465933	13.766	28.958
5.511	4.45925	13.775	28.958
5.514	4.452751	13.783	28.95753
5.517	4.44722	13.792	28.957
5.521	4.44169	13.801	28.957
5.524	4.439614	13.809	28.95706
5.528	4.446754	13.818	28.95792
5.531	4.453896	13.827	28.958
5.535	4.46383	13.835	28.95604
5.538	4.478348	13.844	28.95551
5.542	4.492866	13.852	28.956
5.545	4.50123	13.861	28.956
5.549	4.503073	13.87	28.956
5.552	4.504916	13.878	28.956
5.556	4.499247	13.887	28.95516
5.559	4.488416	13.896	28.9529
5.562	4.477585	13.904	28.952
5.566	4.474978	13.913	28.95157
5.569	4.4759	13.922	28.951
5.573	4.476821	13.93	28.951
5.576	4.476442	13.939	28.95104
5.58	4.475751	13.947	28.95277
5.583	4.47506	13.956	28.953
5.587	4.477106	13.965	28.95239
5.59	4.479411	13.973	28.952
5.594	4.481758	13.982	28.952
5.597	4.486135	13.991	28.95118
5.6	4.490512	13.999	28.948
5.604	4.494918	14.008	28.948
5.607	4.499532	14.017	28.94561
5.611	4.504141	14.025	28.945
5.614	4.506313	14.034	28.94237
5.618	4.500554	14.043	28.93922
5.621	4.494795	14.051	28.938
5.625	4.488642	14.06	28.93788
5.628	4.481729	14.068	28.93702
5.632	4.474815	14.077	28.937
5.635	4.467438	14.086	28.93842
5.638	4.459491	14.094	28.94015
5.642	4.451535	14.103	28.941
5.645	4.448256	14.112	28.94251
5.649	4.448717	14.12	28.946
5.652	4.449178	14.129	28.94615
5.656	4.448418	14.138	28.95048
5.659	4.447036	14.146	28.95555
5.663	4.445654	14.155	28.957
5.666	4.446573	14.164	28.95846
5.67	4.448186	14.172	28.96
5.673	4.449801	14.181	28.96
5.676	4.451919	14.189	28.96
5.68	4.454108	14.198	28.96
5.683	4.456297	14.207	28.96
5.687	4.459166	14.215	28.96
5.69	4.462045	14.224	28.96
5.694	4.46443	14.233	28.96
5.697	4.46178	14.241	28.95947
5.701	4.459129	14.25	28.958
5.704	4.455407	14.259	28.958
5.708	4.447344	14.267	28.95714
5.711	4.439282	14.276	28.957
5.715	4.435241	14.284	28.95642
5.718	4.440425	14.293	28.956
5.721	4.445611	14.302	28.956
5.725	4.448761	14.31	28.95565
5.728	4.448991	14.319	28.954
5.732	4.449222	14.328	28.954
5.735	4.448319	14.336	28.95477
5.739	4.446361	14.345	28.95563
5.742	4.444402	14.354	28.956
5.746	4.443307	14.362	28.95708
5.749	4.442731	14.371	28.959
5.753	4.442155	14.38	28.95918
5.756	4.441327	14.388	28.96091
5.759	4.440405	14.397	28.96509
5.763	4.439483	14.405	28.966
5.766	4.439237	14.414	28.96818
5.77	4.439122	14.423	28.97
5.773	4.439006	14.431	28.97027
5.777	4.432027	14.44	28.97114
5.78	4.424656	14.449	28.972
5.784	4.417446	14.457	28.972
5.787	4.413182	14.466	28.96908
5.791	4.408919	14.475	28.968
5.794	4.406542	14.483	28.96617
5.797	4.414152	14.492	28.96303
5.801	4.421754	14.501	28.961
5.804	4.430276	14.509	28.9609
5.808	4.441337	14.518	28.95917
5.811	4.452399	14.526	28.959
5.815	4.458431	14.535	28.959
5.818	4.456012	14.544	28.96103
5.822	4.453594	14.552	28.963
5.825	4.450291	14.561	28.96465
5.829	4.446023	14.57	28.97
5.832	4.44176	14.578	28.97
5.835	4.438579	14.587	28.97579
5.839	4.43616	14.596	28.97907
5.842	4.43374	14.604	28.98
5.846	4.437878	14.613	28.98042
5.849	4.444904	14.621	28.981
5.853	4.45193	14.63	28.98085
5.856	4.453241	14.639	28.98
5.86	4.453126	14.647	28.98
5.863	4.453011	14.656	28.98
5.867	4.445571	14.665	28.97758
5.87	4.437394	14.673	28.976
5.874	4.429312	14.682	28.97533
5.877	4.427814	14.691	28.97341
5.88	4.426316	14.699	28.971
5.884	4.425322	14.708	28.971
5.887	4.427971	14.717	28.96942
5.891	4.430623	14.725	28.969
5.894	4.432324	14.734	28.96796
5.898	4.430827	14.742	28.96624
5.901	4.429328	14.751	28.965
5.905	4.427174	14.76	28.965
5.908	4.423718	14.768	28.965
5.912	4.420263	14.777	28.965
5.915	4.417469	14.786	28.965
5.918	4.41551	14.794	28.965
5.922	4.413549	14.803	28.965
5.925	4.413807	14.812	28.96471
5.929	4.415881	14.82	28.964
5.932	4.417955	14.829	28.96402
5.936	4.417759	14.838	28.96489
5.939	4.416377	14.846	28.96575
5.943	4.414995	14.855	28.966
5.946	4.412294	14.863	28.96504
5.95	4.409183	14.872	28.964
5.953	4.406069	14.881	28.96317
5.956	4.411585	14.889	28.95979
5.96	4.41838	14.898	28.9572
5.963	4.425176	14.907	28.957
5.967	4.432199	14.915	28.95501
5.97	4.439228	14.924	28.954
5.974	4.445319	14.933	28.95283
5.977	4.441173	14.941	28.95024
5.981	4.437026	14.95	28.948
5.984	4.433535	14.958	28.948
5.988	4.432843	14.967	28.94715
5.991	4.432152	14.976	28.947
5.994	4.431769	14.984	28.94642
5.998	4.432115	14.993	28.94512
6.001	4.432461	15.002	28.944
6.005	4.430991	15.01	28.94316
6.008	4.426843	15.019	28.939
6.012	4.422695	15.028	28.939
6.015	4.422496	15.036	28.939
6.019	4.426068	15.045	28.93962
6.022	4.42964	15.054	28.94
6.026	4.428646	15.062	28.9407
6.029	4.424846	15.071	28.942
6.033	4.421045	15.079	28.94224
6.036	4.419666	15.088	28.94483
6.039	4.419205	15.097	28.94662
6.043	4.418744	15.105	28.947
6.046	4.420682	15.114	28.94861
6.05	4.423101	15.123	28.95
6.053	4.42552	15.131	28.9508
6.057	4.429347	15.14	28.95339
6.06	4.433264	15.149	28.95598
6.064	4.436931	15.157	28.956
6.067	4.435433	15.166	28.95672
6.071	4.433936	15.174	28.957
6.074	4.430877	15.183	28.9579
6.077	4.419111	15.192	28.95931
6.081	4.407358	15.2	28.96
6.084	4.396626	15.209	28.96
6.088	4.388791	15.218	28.96
6.091	4.380955	15.226	28.96
6.095	4.382096	15.235	28.9581
6.098	4.398682	15.244	28.9565
6.102	4.415268	15.252	28.956
6.105	4.429401	15.261	28.95577
6.109	4.440821	15.27	28.955
6.112	4.452228	15.278	28.955
6.115	4.459345	15.287	28.955
6.119	4.463376	15.295	28.95432
6.122	4.467407	15.304	28.954
6.126	4.465814	15.313	28.95482
6.129	4.461666	15.321	28.956
6.133	4.457518	15.33	28.956
6.136	4.451815	15.339	28.956
6.14	4.445704	15.347	28.95687
6.143	4.4396	15.356	28.957
6.147	4.428817	15.365	28.95581
6.15	4.417526	15.373	28.955
6.153	4.406296	15.382	28.955
6.157	4.402034	15.391	28.95481
6.16	4.397772	15.399	28.954
6.164	4.393735	15.408	28.954
6.167	4.391431	15.416	28.95322
6.171	4.389124	15.425	28.953
6.174	4.388438	15.434	28.95097
6.178	4.393393	15.442	28.94751
6.181	4.398347	15.451	28.945
6.185	4.402921	15.46	28.9448
6.188	4.406722	15.468	28.94307
6.192	4.410523	15.477	28.943
6.195	4.41548	15.486	28.94439
6.198	4.421932	15.494	28.94611
6.202	4.428392	15.503	28.947
6.205	4.434592	15.511	28.94728
6.209	4.440582	15.52	28.948
6.212	4.446571	15.529	28.948
6.216	4.443048	15.537	28.948
6.219	4.434407	15.546	28.948
6.223	4.425765	15.555	28.948
6.226	4.415556	15.563	28.94753
6.23	4.404844	15.572	28.947
6.233	4.394121	15.581	28.9468
6.236	4.392866	15.589	28.946
6.24	4.393096	15.598	28.946
6.243	4.393327	15.607	28.946
6.247	4.395123	15.615	28.946
6.25	4.396966	15.624	28.946
6.254	4.399076	15.632	28.94562
6.257	4.404377	15.641	28.94451
6.261	4.409677	15.65	28.943
6.264	4.415154	15.658	28.943
6.268	4.421376	15.667	28.943
6.271	4.427598	15.676	28.943
6.274	4.431158	15.684	28.94413
6.278	4.428278	15.693	28.94629
6.281	4.425399	15.702	28.948
6.285	4.419167	15.71	28.94816
6.288	4.407875	15.719	28.949
6.292	4.396584	15.728	28.949
6.295	4.387849	15.736	28.9505
6.299	4.381629	15.745	28.95285
6.302	4.37541	15.753	28.954
6.306	4.378012	15.762	28.95503
6.309	4.386192	15.771	28.957
6.312	4.394373	15.779	28.95693
6.316	4.398159	15.788	28.95606
6.319	4.400232	15.797	28.9536
6.323	4.402305	15.805	28.953
6.326	4.406286	15.814	28.95247
6.33	4.410665	15.823	28.952
6.333	4.415043	15.831	28.95149
6.337	4.409739	15.84	28.94976
6.34	4.403747	15.848	28.94803
6.344	4.39746	15.857	28.948
6.347	4.384213	15.866	28.94586
6.351	4.370968	15.874	28.945
6.354	4.358855	15.883	28.94544
6.357	4.353318	15.892	28.9463
6.361	4.347787	15.9	28.947
6.364	4.346133	15.909	28.947
6.368	4.355808	15.918	28.947
6.371	4.365483	15.926	28.947
6.375	4.374744	15.935	28.9445
6.378	4.38327	15.944	28.94251
6.382	4.391797	15.952	28.942
6.385	4.395093	15.961	28.94156
6.389	4.392441	15.969	28.94
6.392	4.389792	15.978	28.94
6.395	4.388335	15.987	28.94
6.399	4.387759	15.995	28.93865
6.402	4.387183	16.004	28.938
6.406	4.387314	16.013	28.938
6.409	4.387775	16.021	28.938
6.413	4.388236	16.03	28.938
6.416	4.383884	16.039	28.938
6.42	4.378232	16.047	28.93972
6.423	4.372585	16.056	28.94
6.427	4.373343	16.065	28.94059
6.43	4.37484	16.073	28.941
6.433	4.376351	16.082	28.94257
6.437	4.38188	16.09	28.94689
6.44	4.387409	16.099	28.951
6.444	4.392724	16.108	28.951
6.447	4.396296	16.116	28.95409
6.451	4.399871	16.125	28.955
6.454	4.402516	16.134	28.9545
6.458	4.401825	16.142	28.95291
6.461	4.401134	16.151	28.951
6.465	4.400294	16.16	28.95073
6.468	4.399142	16.168	28.94813
6.471	4.397989	16.177	28.948
6.475	4.396094	16.185	28.94526
6.478	4.393214	16.194	28.9429
6.482	4.390332	16.203	28.942
6.485	4.386399	16.211	28.94145
6.489	4.381559	16.22	28.94
6.492	4.37672	16.229	28.94
6.496	4.370323	16.237	28.94
6.499	4.363066	16.246	28.94
6.503	4.35581	16.255	28.94
6.506	4.354778	16.263	28.94
6.51	4.355815	16.272	28.94
6.513	4.356853	16.281	28.94
6.516	4.360958	16.289	28.94016
6.52	4.365567	16.298	28.94275
6.523	4.370175	16.306	28.943
6.527	4.374783	16.315	28.94493
6.53	4.37939	16.324	28.946
6.534	4.383956	16.332	28.94674
6.537	4.387989	16.341	28.94776
6.541	4.392022	16.35	28.947
6.544	4.395437	16.358	28.947
6.548	4.396013	16.367	28.947
6.551	4.396589	16.376	28.947
6.554	4.395649	16.384	28.94812
6.558	4.390925	16.393	28.95027
6.561	4.386201	16.402	28.952
6.565	4.38098	16.41	28.95215
6.568	4.374991	16.419	28.953
6.572	4.369001	16.427	28.953
6.575	4.365942	16.436	28.95226
6.579	4.365828	16.445	28.952
6.582	4.365712	16.453	28.952
6.586	4.368045	16.462	28.95233
6.589	4.371963	16.471	28.953
6.592	4.37588	16.479	28.95306
6.596	4.378069	16.488	28.95393
6.599	4.379567	16.497	28.95321
6.603	4.381064	16.505	28.953
6.606	4.382564	16.514	28.953
6.61	4.384061	16.522	28.953
6.613	4.38556	16.531	28.953
6.617	4.388233	16.54	28.95311
6.62	4.390997	16.548	28.95398
6.624	4.393679	16.557	28.954
6.627	4.394024	16.566	28.95329
6.63	4.39437	16.574	28.953
6.634	4.394618	16.583	28.95386
6.637	4.394272	16.592	28.955
6.641	4.393927	16.6	28.955
6.644	4.393695	16.609	28.95498
6.648	4.393811	16.618	28.95411
6.651	4.393926	16.626	28.954
6.655	4.394123	16.635	28.95092
6.658	4.394468	16.643	28.94756
6.662	4.394814	16.652	28.946
6.665	4.392555	16.661	28.94537
6.669	4.387249	16.669	28.943
6.672	4.381948	16.678	28.943
6.675	4.37737	16.687	28.9414
6.679	4.373337	16.695	28.939
6.682	4.369304	16.704	28.938
6.686	4.37252	16.713	28.93839
6.689	4.3792	16.721	28.939
6.693	4.385881	16.73	28.93912
6.696	4.39067	16.738	28.93999
6.7	4.394938	16.747	28.94255
6.703	4.399201	16.756	28.943
6.707	4.394434	16.764	28.943
6.71	4.38856	16.773	28.943
6.713	4.382686	16.782	28.94331
6.717	4.37635	16.79	28.94434
6.72	4.370013	16.799	28.946
6.724	4.364321	16.808	28.946
6.727	4.364206	16.816	28.94905
6.731	4.364091	16.825	28.95
6.734	4.363781	16.834	28.95098
6.738	4.362744	16.842	28.952
6.741	4.361707	16.851	28.952
6.745	4.359242	16.859	28.95175
6.748	4.353714	16.868	28.94916
6.751	4.348185	16.877	28.949
6.755	4.346611	16.885	28.94765
6.758	4.350414	16.894	28.94484
6.762	4.35422	16.903	28.943
6.765	4.359126	16.911	28.94193
6.769	4.365003	16.92	28.939
6.772	4.370879	16.929	28.939
6.776	4.367332	16.937	28.93556
6.779	4.358463	16.946	28.93283
6.783	4.349595	16.955	28.932
6.786	4.34596	16.963	28.93155
6.789	4.344116	16.972	28.931
6.793	4.342273	16.98	28.93082
6.796	4.344751	16.989	28.93009
6.8	4.347977	16.998	28.93182
6.803	4.351202	17.006	28.932
6.807	4.357743	17.015	28.93264
6.81	4.364426	17.024	28.933
6.814	4.370613	17.032	28.93336
6.817	4.369807	17.041	28.93377
6.821	4.369001	17.05	28.933
6.824	4.371904	17.058	28.933
6.828	4.392668	17.067	28.93464
6.831	4.413408	17.075	28.935
6.834	4.439575	17.084	28.9361
6.838	4.479672	17.093	28.93824
6.841	4.51977	17.101	28.94
6.845	4.554909	17.11	28.94
6.848	4.582206	17.119	28.94
6.852	4.609504	17.127	28.94
6.855	4.616227	17.136	28.93853
6.859	4.601809	17.145	28.93621
6.862	4.587405	17.153	28.935
6.866	4.576055	17.162	28.93402
6.869	4.566725	17.171	28.932
6.872	4.557395	17.179	28.93184
6.876	4.559476	17.188	28.92924
6.879	4.566275	17.196	28.92822
6.883	4.573072	17.205	28.928
6.886	4.578086	17.214	28.92953
6.89	4.582698	17.222	28.931
6.893	4.587306	17.231	28.93172
6.897	4.59818	17.24	28.93441
[truncated: 35,615 more rows]
